# Supplementary material for: Transcriptional Profiling of Disease-Induced Host Responses in Bovine Tuberculosis and the Identification of Potential Diagnostic Biomarkers
Source: PLoS One. 2012 Feb 16;7(2):e30626. doi: 10.1371/journal.pone.0030626 (PMC3281027; doi:10.1371/journal.pone.0030626)
Supplement: Table S1 — Significant modulation of spleen cell genes early after 3 days p.i. (1109) and at later time-point of 14 days p.i. (1134). Genes in bold (618) were modulated at both time points. Ns = no significant expression at this time point. The genes marked with (*) result common after comparison between spleen samples after 3 and 14 days p.i. and lungs samples after 14 days p.i. with M. bovis showed expression of (32). (XLS) [file pone.0030626.s001.xls]

## Sheet: 2 UI3d_UI14d.txt
GeneSymbol	FC(3d pi vs Ctrl)	FC(14d pi vs Ctrl)	GeneName
Aldoc	21.7524	6.28763	aldolase C, fructose-bisphosphate
Gzma	21.2751	26.5874	granzyme A
C1ra	19.9405	ns	complement component 1, r subcomponent A
Galnt3	19.2126	13.3457	UDP-N-acetyl-alpha-D-galactosamine:polypeptide N-acetylgalactosaminyltransferase 3
Ada	18.4213	12.0943	adenosine deaminase
Oaf	16.3041	6.9282	OAF homolog (Drosophila)
Sh2d1b1	16.1335	4.51254	SH2 domain protein 1B1
Axl	14.9904	7.74065	AXL receptor tyrosine kinase
Me1	14.597	ns	malic enzyme 1, NADP(+)-dependent, cytosolic
Arg1	14.553	ns	arginase, liver
Fabp5	12.7094	ns	fatty acid binding protein 5, epidermal
Hemgn	11.568	ns	hemogen
Ubd*	11.1652	13.1486	ubiquitin D
Hip1	10.9655	8.88534	huntingtin interacting protein 1
Hey1	10.7875	3.70646	hairy/enhancer-of-split related with YRPW motif 1
Gatm	10.5335	5.47245	glycine amidinotransferase (L-arginine:glycine amidinotransferase)
B3galnt1	10.4529	ns	UDP-GalNAc:betaGlcNAc beta 1,3-galactosaminyltransferase, polypeptide 1
Fads3	10.3173	ns	fatty acid desaturase 3
Mras	9.63484	4.29695	muscle and microspikes RAS
Unc13b	9.52887	3.95336	unc-13 homolog B (C. elegans)
Jun	9.41366	6.88824	Jun oncogene
Trf	9.25564	4.03255	transferrin
Tmem26	9.20851	ns	transmembrane protein 26
Fam176a	9.09825	4.62449	family with sequence similarity 176, member A
Cgnl1	8.84631	ns	cingulin-like 1
Ccr5*	8.80702	6.22376	chemokine (C-C motif) receptor 5
Klf1	8.68896	3.22239	Kruppel-like factor 1 (erythroid)
Idh1	8.62592	ns	isocitrate dehydrogenase 1 (NADP+), soluble
Hpdl	8.58892	5.62099	4-hydroxyphenylpyruvate dioxygenase-like
D15Ertd621e	8.55708	ns	DNA segment, Chr 15, ERATO Doi 621, expressed
P4ha2	8.42647	ns	procollagen-proline, 2-oxoglutarate 4-dioxygenase (proline 4-hydroxylase), alpha II polypeptide
Pltp	8.13802	6.97647	phospholipid transfer protein
Nuak1	8.06398	3.54559	NUAK family, SNF1-like kinase, 1
Snx9	8.03626	4.05089	sorting nexin 9
Pcyox1	7.71642	ns	prenylcysteine oxidase 1
Atp6v0a1	7.53455	ns	ATPase, H+ transporting, lysosomal V0 subunit A1
Nat8l	7.52094	2.6301	N-acetyltransferase 8-like
Rab38	7.49029	3.56795	RAB38, member of RAS oncogene family
Cpeb2	7.41053	ns	cytoplasmic polyadenylation element binding protein 2
Copb1	7.40269	ns	coatomer protein complex, subunit beta 1
Tns3	7.36077	5.1586	tensin 3
BC088983	7.30337	ns	cDNA sequence BC088983
Pipox	7.28697	3.78463	pipecolic acid oxidase
Il18bp	7.2209	8.5383	interleukin 18 binding protein
Acot1	7.2141	5.36527	acyl-CoA thioesterase 1
Serpinb6c	6.9953	4.93764	serine (or cysteine) peptidase inhibitor, clade B, member 6c
Gas2l3	6.97398	ns	growth arrest-specific 2 like 3
Tmem144	6.9502	4.23868	transmembrane protein 144
Speer3	6.82651	ns	spermatogenesis associated glutamate (E)-rich protein 3
Ralgapa1	6.76134	ns	Ral GTPase activating protein, alpha subunit 1
4931406C07Rik	6.74177	3.78247	RIKEN cDNA 4931406C07 gene
1810011H11Rik	6.66838	4.65249	RIKEN cDNA 1810011H11 gene
Aldoc	6.61878	3.6493	aldolase C, fructose-bisphosphate
Sulf2	6.61702	4.44906	sulfatase 2
Rhd	6.322	ns	Rh blood group, D antigen
N4bp2l2	6.28871	ns	NEDD4 binding protein 2-like 2
Aqp1	6.21767	ns	aquaporin 1
Cd200r1	6.12077	ns	CD200 receptor 1
Gm5547	6.10985	ns	predicted gene 5547
Rab39	6.09837	5.98891	RAB39, member RAS oncogene family
Sepn1	6.07487	ns	selenoprotein N, 1
Stfa2	6.01611	ns	stefin A2
Rapgef4	5.96545	2.33401	Rap guanine nucleotide exchange factor (GEF) 4
Entpd7	5.93022	ns	ectonucleoside triphosphate diphosphohydrolase 7
Tmed7	5.92571	ns	transmembrane emp24 protein transport domain containing 7
Ufm1	5.91213	ns	ubiquitin-fold modifier 1
Vldlr	5.89411	ns	very low density lipoprotein receptor
Gzmd	5.8369	12.2204	granzyme D
Fry	5.83059	ns	furry homolog (Drosophila)
Gstm5	5.80006	ns	glutathione S-transferase, mu 5
Acsl3	5.77651	ns	acyl-CoA synthetase long-chain family member 3
Tgm2	5.75612	4.69034	transglutaminase 2, C polypeptide
Rfwd2	5.70666	ns	ring finger and WD repeat domain 2
Acer3	5.67058	3.20717	alkaline ceramidase 3
D130076A03Rik	5.66497	ns	RIKEN cDNA D130076A03 gene
Gpr160	5.664	ns	G protein-coupled receptor 160
Slc8a1	5.60873	ns	solute carrier family 8 (sodium/calcium exchanger), member 1
Cpeb3	5.58103	ns	cytoplasmic polyadenylation element binding protein 3
Polh	5.50961	ns	polymerase (DNA directed), eta (RAD 30 related)
Cmtm8	5.49308	4.06192	CKLF-like MARVEL transmembrane domain containing 8
Hpse	5.43177	3.94535	heparanase
U90926	5.4243	ns	cDNA sequence U90926
Gclm	5.42428	ns	glutamate-cysteine ligase, modifier subunit
Dhx9	5.33941	ns	DEAH (Asp-Glu-Ala-His) box polypeptide 9
Plod2	5.33126	ns	procollagen lysine, 2-oxoglutarate 5-dioxygenase 2
Flrt3	5.33051	ns	fibronectin leucine rich transmembrane protein 3
Plau	5.31372	ns	plasminogen activator, urokinase
Cgnl1	5.30295	ns	cingulin-like 1
Bend4	5.26888	ns	BEN domain containing 4
Sh3bp2	5.26806	3.7474	SH3-domain binding protein 2
Gas2l3	5.26184	ns	growth arrest-specific 2 like 3
Cdc16	5.26158	2.88538	CDC16 cell division cycle 16 homolog (S. cerevisiae)
Cd36	5.20142	4.18109	CD36 antigen
Ctsa	5.16051	2.98796	cathepsin A
Agpat9	5.13563	2.79619	1-acylglycerol-3-phosphate O-acyltransferase 9
Mospd2	5.11341	3.06921	motile sperm domain containing 2
Pkd2l2	5.10165	ns	polycystic kidney disease 2-like 2
6720401G13Rik	5.06128	ns	RIKEN cDNA 6720401G13 gene
Klrk1	5.0256	4.81467	killer cell lectin-like receptor subfamily K, member 1
Adssl1	5.01357	3.8694	adenylosuccinate synthetase like 1
Spp1	5.01118	4.60624	secreted phosphoprotein 1
Ggta1	4.99661	2.72762	glycoprotein galactosyltransferase alpha 1, 3
Tbx21	4.96548	13.0296	T-box 21
Nipa2	4.93934	ns	non imprinted in Prader-Willi/Angelman syndrome 2 homolog (human)
Fkbp9	4.93617	ns	FK506 binding protein 9
Eea1	4.90902	ns	early endosome antigen 1
Ly6i*	4.90288	12.4341	lymphocyte antigen 6 complex, locus I
Cpeb4	4.8497	ns	cytoplasmic polyadenylation element binding protein 4
Creg2	4.83578	ns	cellular repressor of E1A-stimulated genes 2
Socs6	4.82662	ns	suppressor of cytokine signaling 6
Mycn	4.80238	ns	v-myc myelocytomatosis viral related oncogene, neuroblastoma derived (avian)
Klhl9	4.72336	ns	kelch-like 9 (Drosophila)
Itgav	4.71624	3.1026	integrin alpha V
Gpr125	4.6533	ns	G protein-coupled receptor 125
Rhobtb1	4.64699	3.15505	Rho-related BTB domain containing 1
6430548M08Rik	4.6025	ns	RIKEN cDNA 6430548M08 gene
Htra1	4.58656	ns	HtrA serine peptidase 1
Sec24d	4.57681	ns	Sec24 related gene family, member D (S. cerevisiae)
Car5b	4.56318	2.48011	carbonic anhydrase 5b, mitochondrial
Cd36	4.55656	4.00401	CD36 antigen
Alcam	4.52771	ns	activated leukocyte cell adhesion molecule
Lap3	4.50198	4.25685	leucine aminopeptidase 3
Dnajb9	4.49246	ns	DnaJ (Hsp40) homolog, subfamily B, member 9
Hpgds	4.49097	ns	hematopoietic prostaglandin D synthase
Ahsp	4.4835	ns	alpha hemoglobin stabilizing protein
Il18	4.47363	2.9386	interleukin 18
Rbm47	4.45975	ns	RNA binding motif protein 47
Aff4	4.42946	ns	AF4/FMR2 family, member 4
Ptgs1	4.41881	ns	prostaglandin-endoperoxide synthase 1
Sec13	4.416	ns	SEC13 homolog (S. cerevisiae)
Klra8	4.38274	4.77306	killer cell lectin-like receptor, subfamily A, member 8
Sulf2	4.35843	3.73732	sulfatase 2
C130021H21Rik	4.3378	ns	RIKEN cDNA C130021H21 gene
H28	4.32117	14.6806	histocompatibility 28
1700021K19Rik	4.31859	ns	RIKEN cDNA 1700021K19 gene
Ufsp2	4.29643	ns	UFM1-specific peptidase 2
Mafb	4.27769	ns	v-maf musculoaponeurotic fibrosarcoma oncogene family, protein B (avian)
Plxdc1	4.27607	2.4054	plexin domain containing 1
Wdr37	4.26573	ns	WD repeat domain 37
Ctbs	4.23171	ns	chitobiase, di-N-acetyl-
Bex4	4.22694	ns	brain expressed gene 4
Rab34	4.22338	2.19177	RAB34, member of RAS oncogene family
Sash1	4.21749	2.62175	SAM and SH3 domain containing 1
Nceh1	4.21495	3.37222	arylacetamide deacetylase-like 1
Atg3	4.13917	ns	autophagy-related 3 (yeast)
Tmem150a	4.13607	ns	transmembrane protein 150A
Lman1	4.12495	ns	lectin, mannose-binding, 1
Dctd	4.08338	ns	dCMP deaminase
Hadha	4.07708	ns	hydroxyacyl-Coenzyme A dehydrogenase/3-ketoacyl-Coenzyme A thiolase/enoyl-Coenzyme A hydratase (trifunctional protein), alpha subunit
Pla2g15	4.07542	3.05042	phospholipase A2, group XV
Slc37a2	4.07291	3.91492	solute carrier family 37 (glycerol-3-phosphate transporter), member 2
Icam4	4.04096	ns	intercellular adhesion molecule 4, Landsteiner-Wiener blood group
Abhd5	4.00755	ns	abhydrolase domain containing 5
Ctbp2	3.97819	ns	C-terminal binding protein 2
4931406C07Rik	3.96777	3.19469	RIKEN cDNA 4931406C07 gene
Vegfa	3.96697	ns	vascular endothelial growth factor A
Slc16a1	3.96628	ns	solute carrier family 16 (monocarboxylic acid transporters), member 1
Abcg2	3.95831	2.14819	ATP-binding cassette, sub-family G (WHITE), member 2
Asah1	3.95166	ns	N-acylsphingosine amidohydrolase 1
Vegfa	3.95069	ns	vascular endothelial growth factor A
1110020G09Rik	3.94014	ns	RIKEN cDNA 1110020G09 gene
Eps15	3.93806	ns	epidermal growth factor receptor pathway substrate 15
Mtrr	3.93764	ns	5-methyltetrahydrofolate-homocysteine methyltransferase reductase
A430084P05Rik	3.93415	ns	RIKEN cDNA A430084P05 gene
Tmem37	3.91046	2.42922	transmembrane protein 37
Nlrp6	3.89452	ns	NLR family, pyrin domain containing 6
Nrarp	3.88284	ns	Notch-regulated ankyrin repeat protein
Qpctl	3.84893	ns	glutaminyl-peptide cyclotransferase-like
Ptrh2	3.83721	ns	peptidyl-tRNA hydrolase 2
E2f1	3.83677	3.42025	E2F transcription factor 1
0610010F05Rik	3.8228	ns	RIKEN cDNA 0610010F05 gene
Unc13a	3.80882	3.36853	unc-13 homolog A (C. elegans)
B230312A22Rik	3.80599	ns	RIKEN cDNA B230312A22 gene
Cyp20a1	3.80453	ns	cytochrome P450, family 20, subfamily A, polypeptide 1
Idi1	3.78747	2.35129	isopentenyl-diphosphate delta isomerase
Rarres1	3.77029	ns	retinoic acid receptor responder (tazarotene induced) 1
Myadm	3.74875	ns	myeloid-associated differentiation marker
C330007P06Rik	3.74623	ns	RIKEN cDNA C330007P06 gene
Kctd12	3.73793	ns	potassium channel tetramerisation domain containing 12
Cltb	3.73581	ns	clathrin, light polypeptide (Lcb)
LOC640979	3.73432	ns	similar to Ig heavy chain V region 23 precursor
Tmem65	3.73299	ns	transmembrane protein 65
Serpinb6a	3.7329	3.29048	serine (or cysteine) peptidase inhibitor, clade B, member 6a
Heatr5a	3.71799	ns	HEAT repeat containing 5A
Zfp35	3.71538	ns	zinc finger protein 35
Pde4dip	3.71486	ns	phosphodiesterase 4D interacting protein (myomegalin)
Pde4dip	3.71325	ns	phosphodiesterase 4D interacting protein (myomegalin)
4930588G05Rik	3.71099	ns	RIKEN cDNA 4930588G05 gene
Ccdc88a	3.70622	ns	coiled coil domain containing 88A
Vamp3	3.70258	ns	vesicle-associated membrane protein 3
Ppfibp1	3.70171	ns	PTPRF interacting protein, binding protein 1 (liprin beta 1)
Rhoc	3.69569	2.65262	ras homolog gene family, member C
Psma8	3.68758	ns	proteasome (prosome, macropain) subunit, alpha type, 8
Fam114a1	3.68081	ns	family with sequence similarity 114, member A1
Myo7a	3.66659	3.94373	myosin VIIA
Pla2g4a	3.6655	3.12087	phospholipase A2, group IVA (cytosolic, calcium-dependent)
Cd22	3.66361	7.07373	CD22 antigen
Lrrc25	3.65547	2.57637	leucine rich repeat containing 25
Tmem205	3.65224	ns	transmembrane protein 205
Blvrb	3.65059	4.38207	biliverdin reductase B (flavin reductase (NADPH))
Fndc3b	3.64224	ns	fibronectin type III domain containing 3B
Asph	3.64038	ns	aspartate-beta-hydroxylase
Smagp	3.63782	11.3992	small cell adhesion glycoprotein
Dusp22	3.63271	2.40272	dual specificity phosphatase 22
Abcg1	3.6189	ns	ATP-binding cassette, sub-family G (WHITE), member 1
Magt1	3.60515	ns	magnesium transporter 1
Slc38a5	3.58574	ns	solute carrier family 38, member 5
Frmd4b*	3.56513	3.93455	FERM domain containing 4B
A830005F24Rik	3.55766	ns	RIKEN cDNA A830005F24 gene
Fndc3b	3.55198	ns	fibronectin type III domain containing 3B
Thnsl2	3.54233	ns	threonine synthase-like 2 (bacterial)
Dhrs1	3.54075	2.94625	dehydrogenase/reductase (SDR family) member 1
Edn2	3.5157	ns	endothelin 2
Procr	3.51016	ns	protein C receptor, endothelial
B3gnt8	3.47173	4.25103	UDP-GlcNAc:betaGal beta-1,3-N-acetylglucosaminyltransferase 8
Kank3	3.45263	ns	KN motif and ankyrin repeat domains 3
Pkp2	3.44328	3.60529	plakophilin 2
Myadm	3.42872	ns	myeloid-associated differentiation marker
Slc25a13	3.41684	3.50328	solute carrier family 25 (mitochondrial carrier, adenine nucleotide translocator), member 13
Mzf1	3.39306	2.6817	myeloid zinc finger 1
Wipi1	3.39133	ns	WD repeat domain, phosphoinositide interacting 1
Emp1	3.38949	ns	epithelial membrane protein 1
Slc27a1	3.38402	ns	solute carrier family 27 (fatty acid transporter), member 1
Pdia6	3.38299	ns	protein disulfide isomerase associated 6
Itgax	3.38251	ns	integrin alpha X
Rprm	3.3804	ns	reprimo, TP53 dependent G2 arrest mediator candidate
Mras	3.37285	ns	muscle and microspikes RAS
Edem1	3.37197	ns	ER degradation enhancer, mannosidase alpha-like 1
Cenpk	3.3659	ns	centromere protein K
Cep55	3.36493	3.85112	centrosomal protein 55
P2ry14	3.3644	ns	purinergic receptor P2Y, G-protein coupled, 14
Airn	3.34866	ns	antisense Igf2r RNA
Ptp4a1	3.34745	ns	protein tyrosine phosphatase 4a1
Rfx2	3.33756	ns	regulatory factor X, 2 (influences HLA class II expression)
Tmed2	3.31375	ns	transmembrane emp24 domain trafficking protein 2
Slc37a2	3.29446	3.13799	solute carrier family 37 (glycerol-3-phosphate transporter), member 2
Arhgap21	3.28995	ns	Rho GTPase activating protein 21
Gng12	3.27797	3.58172	guanine nucleotide binding protein (G protein), gamma 12
Cmtm4	3.27363	2.39973	CKLF-like MARVEL transmembrane domain containing 4
Lair1	3.27353	2.79828	leukocyte-associated Ig-like receptor 1
Fads1	3.27285	ns	fatty acid desaturase 1
Tnfrsf21	3.27007	ns	tumor necrosis factor receptor superfamily, member 21
Gstt4	3.26558	ns	glutathione S-transferase, theta 4
Scoc	3.25867	ns	short coiled-coil protein
Ivd	3.25537	2.94889	isovaleryl coenzyme A dehydrogenase
Plbd1	3.25234	2.43284	phospholipase B domain containing 1
Rnf170	3.25031	ns	ring finger protein 170
Cmpk1	3.2425	ns	cytidine monophosphate (UMP-CMP) kinase 1
LOC676193	3.23932	2.63195	similar to Ig kappa chain V-III region PC 6684
Cd93	3.23671	ns	CD93 antigen
P2ry6	3.23061	ns	pyrimidinergic receptor P2Y, G-protein coupled, 6
Wwp1	3.22822	ns	WW domain containing E3 ubiquitin protein ligase 1
2610030H06Rik	3.22781	ns	RIKEN cDNA 2610030H06 gene
Apobec1	3.22517	3.12843	apolipoprotein B mRNA editing enzyme, catalytic polypeptide 1
Pbx1	3.20738	ns	pre B-cell leukemia transcription factor 1
Klra21	3.20108	3.8978	killer cell lectin-like receptor subfamily A, member 21
Nipa1	3.20032	ns	non imprinted in Prader-Willi/Angelman syndrome 1 homolog (human)
Mapre2	3.1986	ns	microtubule-associated protein, RP/EB family, member 2
2210408F21Rik	3.19648	ns	RIKEN cDNA 2210408F21 gene
Cox6a2	3.18346	4.09554	cytochrome c oxidase, subunit VI a, polypeptide 2
Anxa2	3.16993	ns	annexin A2
Tmem106a	3.16647	2.71328	transmembrane protein 106A
Hmgcr	3.16169	2.10552	3-hydroxy-3-methylglutaryl-Coenzyme A reductase
Tgoln2	3.15974	ns	trans-golgi network protein 2
Tgm1	3.15341	ns	transglutaminase 1, K polypeptide
Slc7a8	3.13184	ns	solute carrier family 7 (cationic amino acid transporter, y+ system), member 8
Eif2c4	3.13092	ns	eukaryotic translation initiation factor 2C, 4
Pkib	3.12163	4.29264	protein kinase inhibitor beta, cAMP dependent, testis specific
Gm5699	3.08301	2.16427	predicted gene 5699
Prpf38a	3.08256	ns	PRP38 pre-mRNA processing factor 38 (yeast) domain containing A
Rab1	3.08095	ns	RAB1, member RAS oncogene family
Dus1l	3.07996	ns	dihydrouridine synthase 1-like (S. cerevisiae)
Myo18b	3.0765	ns	myosin XVIIIb
Xdh	3.06914	ns	xanthine dehydrogenase
Glb1	3.06547	ns	galactosidase, beta 1
Pigy	3.05869	ns	phosphatidylinositol glycan anchor biosynthesis, class Y
Idh2	3.05656	ns	isocitrate dehydrogenase 2 (NADP+), mitochondrial
Ccdc28b	3.05259	2.44506	coiled coil domain containing 28B
Metrnl	3.05007	ns	meteorin, glial cell differentiation regulator-like
Gtf2ird1	3.0469	ns	general transcription factor II I repeat domain-containing 1
Picalm	3.04563	ns	phosphatidylinositol binding clathrin assembly protein
Cerk	3.03292	ns	ceramide kinase
Atf6	3.02804	ns	activating transcription factor 6
Slc1a1	3.02679	ns	solute carrier family 1 (neuronal/epithelial high affinity glutamate transporter, system Xag), member 1
Pter	3.01323	ns	phosphotriesterase related
Rpn1	3.00845	ns	ribophorin I
Camk1	3.00418	ns	calcium/calmodulin-dependent protein kinase I
Tbc1d23	3.0038	ns	TBC1 domain family, member 23
Kif5a	2.99354	ns	kinesin family member 5A
Dfna5	2.98233	ns	deafness, autosomal dominant 5 (human)
2008-03-01	2.97873	ns	membrane-associated ring finger (C3HC4) 8
Phactr2	2.9787	3.78121	phosphatase and actin regulator 2
Cinp	2.97844	ns	cyclin-dependent kinase 2 interacting protein
Gm7270	2.96942	2.20485	spermine synthase pseudogene
LOC100046275	2.96244	ns	similar to Igha protein
Lrrc59	2.95871	ns	leucine rich repeat containing 59
Ctnnb1	2.95763	2.44558	catenin (cadherin associated protein), beta 1
Lmo2	2.95429	3.44645	LIM domain only 2
Fabp7	2.94864	3.93445	fatty acid binding protein 7, brain
Gcnt1	2.94583	4.11628	glucosaminyl (N-acetyl) transferase 1, core 2
1110032A03Rik	2.94456	ns	RIKEN cDNA 1110032A03 gene
Chmp4b	2.93885	2.21363	chromatin modifying protein 4B
Ier5l	2.9351	2.54894	immediate early response 5-like
Hsd17b1	2.93451	ns	hydroxysteroid (17-beta) dehydrogenase 1
5031425E22Rik	2.92002	ns	RIKEN cDNA 5031425E22 gene
Pus1	2.91787	ns	pseudouridine synthase 1
Hk1	2.91586	2.73001	hexokinase 1
Zdhhc2	2.91441	ns	zinc finger, DHHC domain containing 2
Ripk3	2.90994	2.8347	receptor-interacting serine-threonine kinase 3
BC022687	2.90269	2.12446	cDNA sequence BC022687
Ifitm7	2.89138	3.4512	interferon induced transmembrane protein 7
Grb7	2.88562	ns	growth factor receptor bound protein 7
App	2.87417	ns	amyloid beta (A4) precursor protein
Mcpt4	2.87113	3.90342	mast cell protease 4
Ccne2	2.8624	2.94396	cyclin E2
Enpp1	2.84175	ns	ectonucleotide pyrophosphatase/phosphodiesterase 1
4930430F08Rik	2.84008	ns	RIKEN cDNA 4930430F08 gene
6430548M08Rik	2.83899	ns	RIKEN cDNA 6430548M08 gene
Serpinb6b	2.8377	2.33427	serine (or cysteine) peptidase inhibitor, clade B, member 6b
Ier5l	2.83305	3.71128	immediate early response 5-like
Ckb	2.82716	ns	creatine kinase, brain
Ckap4	2.82656	ns	cytoskeleton-associated protein 4
6430548M08Rik	2.82217	2.70179	RIKEN cDNA 6430548M08 gene
Cat	2.82128	2.56823	catalase
Als2	2.81718	2.57963	amyotrophic lateral sclerosis 2 (juvenile) homolog (human)
Galc	2.8167	ns	galactosylceramidase
Hmgcs1	2.80831	ns	3-hydroxy-3-methylglutaryl-Coenzyme A synthase 1
Sgip1	2.80667	ns	SH3-domain GRB2-like (endophilin) interacting protein 1
Bspry	2.80587	ns	B-box and SPRY domain containing
A130072N09Rik	2.80521	ns	RIKEN cDNA A130072N09 gene
Aif1	2.80293	2.60088	allograft inflammatory factor 1
Slc45a3	2.79824	ns	solute carrier family 45, member 3
Chid1	2.79156	ns	chitinase domain containing 1
Lat2	2.78816	3.02909	linker for activation of T cells family, member 2
Tubb2b	2.78727	2.15815	tubulin, beta 2B
Vkorc1l1	2.77991	ns	vitamin K epoxide reductase complex, subunit 1-like 1
Edem1	2.77983	ns	ER degradation enhancer, mannosidase alpha-like 1
Vim	2.77981	ns	vimentin
Calu	2.7788	ns	calumenin
Pdlim4	2.77553	2.48294	PDZ and LIM domain 4
Sptlc2	2.7744	ns	serine palmitoyltransferase, long chain base subunit 2
Dse	2.76131	ns	dermatan sulfate epimerase
Rasal2	2.7584	ns	RAS protein activator like 2
Tmcc3	2.75806	ns	transmembrane and coiled coil domains 3
2210403K04Rik	2.74973	ns	RIKEN cDNA 2210403K04 gene
Casp7	2.74726	2.4263	caspase 7
Nqo2	2.74313	2.1543	NAD(P)H dehydrogenase, quinone 2
Sypl	2.7421	ns	synaptophysin-like protein
Rrbp1	2.74008	ns	ribosome binding protein 1
Ctss	2.73576	2.27677	cathepsin S
Atp2a2	2.72906	ns	ATPase, Ca++ transporting, cardiac muscle, slow twitch 2
Atp6v1a	2.72595	ns	ATPase, H+ transporting, lysosomal V1 subunit A
Tfdp2	2.72568	ns	transcription factor Dp 2
Il18bp	2.72222	3.92466	interleukin 18 binding protein
Cmtm4	2.71622	ns	CKLF-like MARVEL transmembrane domain containing 4
Prdx1	2.71488	ns	peroxiredoxin 1
Sypl	2.71232	ns	synaptophysin-like protein
Slc43a1	2.71213	3.78044	solute carrier family 43, member 1
Akr1b8	2.71036	ns	aldo-keto reductase family 1, member B8
Lsr	2.71009	ns	lipolysis stimulated lipoprotein receptor
Ncaph	2.70791	3.01663	non-SMC condensin I complex, subunit H
Wsb2	2.69965	ns	WD repeat and SOCS box-containing 2
Atp2a1	2.69353	2.2438	ATPase, Ca++ transporting, cardiac muscle, fast twitch 1
Ikbip	2.69225	ns	IKBKB interacting protein
Creb3l2	2.67953	2.12602	cAMP responsive element binding protein 3-like 2
Anxa2	2.67953	ns	annexin A2
C85492	2.67244	ns	expressed sequence C85492
Aga	2.67229	ns	aspartylglucosaminidase
Myo1b	2.66782	ns	myosin IB
Ugp2	2.66673	ns	UDP-glucose pyrophosphorylase 2
Rab31	2.66576	2.35746	RAB31, member RAS oncogene family
Akr1a4	2.6585	2.74044	aldo-keto reductase family 1, member A4 (aldehyde reductase)
Fcgr4	2.63565	3.56368	Fc receptor, IgG, low affinity IV
Gsto1	2.63485	ns	glutathione S-transferase omega 1
Zfp473	2.63112	2.73182	zinc finger protein 473
Ifi30	2.62787	3.13007	interferon gamma inducible protein 30
Ctsb	2.62739	ns	cathepsin B
Plxnb2	2.62457	2.87428	plexin B2
Eya1	2.62144	ns	eyes absent 1 homolog (Drosophila)
Insig1	2.61914	ns	insulin induced gene 1
Rnf13	2.61111	ns	ring finger protein 13
0610039H22Rik	2.59996	ns	RIKEN cDNA 0610039H22 gene
1190007F08Rik	2.59879	2.01194	RIKEN cDNA 1190007F08 gene
Prdm15	2.59298	ns	PR domain containing 15
Taldo1	2.59282	2.32671	transaldolase 1
Ipo7	2.58126	3.07644	importin 7
Ctnnbip1	2.56501	ns	catenin beta interacting protein 1
Lair1	2.5606	ns	leukocyte-associated Ig-like receptor 1
Atp6v1c1	2.5576	ns	ATPase, H+ transporting, lysosomal V1 subunit C1
Bag2	2.55535	ns	BCL2-associated athanogene 2
Aldh1l1	2.54957	2.82332	aldehyde dehydrogenase 1 family, member L1
Atl2	2.54817	ns	atlastin GTPase 2
Cdo1	2.54083	ns	cysteine dioxygenase 1, cytosolic
Wwc2	2.5385	ns	WW, C2 and coiled-coil domain containing 2
Scarb1	2.53352	3.38315	scavenger receptor class B, member 1
1110032A03Rik	2.52979	ns	RIKEN cDNA 1110032A03 gene
Aph1b	2.52875	ns	anterior pharynx defective 1b homolog (C. elegans)
Wdhd1	2.52746	2.33094	WD repeat and HMG-box DNA binding protein 1
Ptpn4	2.52028	ns	protein tyrosine phosphatase, non-receptor type 4
Mgst3	2.51637	ns	microsomal glutathione S-transferase 3
Tpd52	2.50979	2.17456	tumor protein D52
Rbm18	2.50411	ns	RNA binding motif protein 18
Atad1	2.49634	ns	ATPase family, AAA domain containing 1
Luzp1	2.4895	2.26028	leucine zipper protein 1
Abcb6	2.48056	ns	ATP-binding cassette, sub-family B (MDR/TAP), member 6
Ufm1	2.47873	ns	ubiquitin-fold modifier 1
C130026I21Rik	2.46031	2.19109	RIKEN cDNA C130026I21 gene
Plekhm2	2.45527	ns	pleckstrin homology domain containing, family M (with RUN domain) member 2
Pld3	2.45272	ns	phospholipase D family, member 3
Nupl2	2.44887	2.37999	nucleoporin like 2
Ccdc53	2.4472	ns	coiled-coil domain containing 53
2210408F21Rik	2.44396	ns	RIKEN cDNA 2210408F21 gene
Serpinb1c	2.43444	2.96157	serine (or cysteine) peptidase inhibitor, clade B, member 1c
Ethe1	2.43357	2.37176	ethylmalonic encephalopathy 1
Dnmt3a	2.42564	2.62847	DNA methyltransferase 3A
6330416G13Rik	2.42115	2.10491	RIKEN cDNA 6330416G13 gene
Opa3	2.42004	2.38207	optic atrophy 3 (human)
Gla	2.41652	ns	galactosidase, alpha
Kcnb1	2.4106	2.50055	potassium voltage gated channel, Shab-related subfamily, member 1
Ifitm1	2.40899	2.67507	interferon induced transmembrane protein 1
Nhlrc3	2.40507	ns	NHL repeat containing 3
Dab2	2.39196	ns	disabled homolog 2 (Drosophila)
Aldh2	2.38766	3.38331	aldehyde dehydrogenase 2, mitochondrial
Atp6v1g1	2.38732	ns	ATPase, H+ transporting, lysosomal V1 subunit G1
Fam20a	2.38196	ns	family with sequence similarity 20, member A
Zcchc24	2.37788	2.62699	zinc finger, CCHC domain containing 24
Lpin1	2.37325	ns	lipin 1
AI428898	2.36568	ns	expressed sequence AI428898
Smc1a	2.36289	2.59893	structural maintenance of chromosomes 1A
B3gnt9-ps	2.36244	ns	UDP-GlcNAc:betaGal beta-1,3-N-acetylglucosaminyltransferase 9, pseudogene
Pibf1	2.35831	ns	progesterone immunomodulatory binding factor 1
Ccdc43	2.35656	ns	coiled-coil domain containing 43
Myo10	2.35631	ns	myosin X
Ap3s1	2.35336	ns	adaptor-related protein complex 3, sigma 1 subunit
Hsd17b12	2.34584	ns	hydroxysteroid (17-beta) dehydrogenase 12
Arcn1	2.34363	ns	archain 1
Ufsp2	2.33702	ns	UFM1-specific peptidase 2
Zfp280c	2.33098	ns	zinc finger protein 280C
Polq	2.33028	3.85265	polymerase (DNA directed), theta
Itgb5	2.3185	ns	integrin beta 5
1700066M21Rik	2.3113	ns	RIKEN cDNA 1700066M21 gene
Arl8b	2.31013	ns	ADP-ribosylation factor-like 8B
Sgol1	2.30663	2.69774	shugoshin-like 1 (S. pombe)
Lphn2	2.30521	ns	latrophilin 2
Cetn4	2.29896	3.40252	centrin 4
Chst14	2.28783	ns	carbohydrate (N-acetylgalactosamine 4-0) sulfotransferase 14
Crip3	2.2858	2.43014	cysteine-rich protein 3
4930524J08Rik	2.28244	ns	RIKEN cDNA 4930524J08 gene
Tspan4	2.27995	ns	tetraspanin 4
Lyn	2.27788	3.18058	Yamaguchi sarcoma viral (v-yes-1) oncogene homolog
Wtip	2.27754	ns	WT1-interacting protein
D10Ertd610e	2.27673	ns	DNA segment, Chr 10, ERATO Doi 610, expressed
Spint1	2.27401	ns	serine protease inhibitor, Kunitz type 1
Mpp6	2.27363	2.01869	membrane protein, palmitoylated 6 (MAGUK p55 subfamily member 6)
1700049L16Rik	2.26649	2.8585	hematological and neurological expressed 1-like pseudogene
Abhd12	2.26041	2.24246	abhydrolase domain containing 12
Hebp1	2.25955	ns	heme binding protein 1
Rnh1	2.25714	2.09616	ribonuclease/angiogenin inhibitor 1
Siae	2.25502	ns	sialic acid acetylesterase
Ctsz	2.23712	ns	cathepsin Z
Hspa2	2.23672	2.1279	heat shock protein 2
Soat1	2.23642	ns	sterol O-acyltransferase 1
St6gal1	2.23384	ns	beta galactoside alpha 2,6 sialyltransferase 1
Tbxas1	2.2333	ns	thromboxane A synthase 1, platelet
Amz1	2.22504	ns	archaelysin family metallopeptidase 1
Id2	2.22234	ns	inhibitor of DNA binding 2
Car2	2.2152	ns	carbonic anhydrase 2
Myl4	2.2064	ns	myosin, light polypeptide 4
Pla2g12a	2.20248	ns	phospholipase A2, group XIIA
Hip1	2.19511	ns	huntingtin interacting protein 1
Tusc1	2.1932	ns	tumor suppressor candidate 1
Atp6v0e2	2.19135	ns	ATPase, H+ transporting, lysosomal V0 subunit E2
Csrp1	2.18505	2.4305	cysteine and glycine-rich protein 1
Snx21	2.18473	ns	sorting nexin family member 21
Sema4b	2.18416	ns	sema domain, immunoglobulin domain (Ig), transmembrane domain (TM) and short cytoplasmic domain, (semaphorin) 4B
Ccne1	2.18255	2.2072	cyclin E1
Fuca2	2.18028	ns	fucosidase, alpha-L- 2, plasma
Large	2.17696	ns	like-glycosyltransferase
Tceal8	2.17347	ns	transcription elongation factor A (SII)-like 8
Higd1a	2.17201	ns	HIG1 domain family, member 1A
Arl8b	2.17059	ns	ADP-ribosylation factor-like 8B
Ptpla	2.16856	ns	protein tyrosine phosphatase-like (proline instead of catalytic arginine), member a
2002-09-01	2.16316	ns	septin 2
Gcsh	2.16217	ns	glycine cleavage system protein H (aminomethyl carrier)
X99384	2.14863	2.70507	cDNA sequence X99384
Cacna1s	2.14655	ns	calcium channel, voltage-dependent, L type, alpha 1S subunit
St6galnac4	2.14461	2.94043	ST6 (alpha-N-acetyl-neuraminyl-2,3-beta-galactosyl-1,3)-N-acetylgalactosaminide alpha-2,6-sialyltransferase 4
Mns1	2.13806	2.4212	meiosis-specific nuclear structural protein 1
H28	2.13791	6.69196	histocompatibility 28
Pgam1	2.13303	ns	phosphoglycerate mutase 1
Stil	2.12746	2.10196	Scl/Tal1 interrupting locus
Zfand2a	2.1233	ns	zinc finger, AN1-type domain 2A
Rcbtb2	2.12271	ns	regulator of chromosome condensation (RCC1) and BTB (POZ) domain containing protein 2
Raph1	2.11735	ns	Ras association (RalGDS/AF-6) and pleckstrin homology domains 1
Psap	2.11317	ns	prosaposin
Slc25a39	2.11048	2.06988	solute carrier family 25, member 39
Ethe1	2.11025	2.23442	ethylmalonic encephalopathy 1
Egfl7	2.10766	ns	EGF-like domain 7
Hipk2	2.1075	ns	homeodomain interacting protein kinase 2
Angptl4	2.10199	ns	angiopoietin-like 4
Cpt2	2.07581	ns	carnitine palmitoyltransferase 2
Srprb	2.06684	ns	signal recognition particle receptor, B subunit
Tubb6	2.04581	ns	tubulin, beta 6
Mllt4	2.04344	ns	myeloid/lymphoid or mixed-lineage leukemia (trithorax homolog, Drosophila); translocated to, 4
Vps52	2.03986	ns	vacuolar protein sorting 52 (yeast)
Pccb	2.03845	ns	propionyl Coenzyme A carboxylase, beta polypeptide
4930471M23Rik	2.03646	ns	RIKEN cDNA 4930471M23 gene
Rrbp1	2.02836	ns	ribosome binding protein 1
Ier2	2.02606	2.04462	immediate early response 2
Slc2a8	2.02301	ns	solute carrier family 2, (facilitated glucose transporter), member 8
Ptprk	2.01202	ns	protein tyrosine phosphatase, receptor type, K
Gusb	2.01036	ns	glucuronidase, beta
Dmwd	2.00169	2.98025	dystrophia myotonica-containing WD repeat motif
BC005537	2.0005	ns	cDNA sequence BC005537
Tcirg1	2.00026	ns	T-cell, immune regulator 1, ATPase, H+ transporting, lysosomal V0 protein A3
Emb	-2.00674	-3.28881	embigin
Ncor1	-2.0086	ns	nuclear receptor co-repressor 1
Mdp1	-2.01007	ns	magnesium-dependent phosphatase 1
Tprgl	-2.01397	-2.13776	transformation related protein 63 regulated like
Ccr6	-2.01412	ns	chemokine (C-C motif) receptor 6
Mark2	-2.01467	ns	MAP/microtubule affinity-regulating kinase 2
Ccnd2	-2.01673	-2.42802	cyclin D2
Cables2	-2.02247	-2.35762	CDK5 and Abl enzyme substrate 2
Abhd15	-2.02815	-4.20291	abhydrolase domain containing 15
Rassf4	-2.02986	ns	Ras association (RalGDS/AF-6) domain family member 4
2006-09-01	-2.03195	ns	septin 6
Zufsp	-2.03212	ns	zinc finger with UFM1-specific peptidase domain
D14Ertd436e	-2.03224	-2.39782	DNA segment, Chr 14, ERATO Doi 436, expressed
Tpr	-2.03664	ns	translocated promoter region
Gtf2i	-2.04512	-2.23929	general transcription factor II I
Bcdin3d	-2.05025	-2.00257	BCDIN3 domain containing
Dnase2a	-2.05031	-2.67307	deoxyribonuclease II alpha
Zfp740	-2.06118	-2.63426	zinc finger protein 740
Nipsnap1	-2.07009	ns	4-nitrophenylphosphatase domain and non-neuronal SNAP25-like protein homolog 1 (C. elegans)
Parp6	-2.07305	ns	poly (ADP-ribose) polymerase family, member 6
4930520O04Rik	-2.0744	-2.27418	RIKEN cDNA 4930520O04 gene
Ttc3	-2.07624	ns	tetratricopeptide repeat domain 3
Cst7	-2.07852	-3.30211	cystatin F (leukocystatin)
Ptpn11	-2.07959	ns	protein tyrosine phosphatase, non-receptor type 11
Rpl22	-2.08243	ns	ribosomal protein L22
Map4k4	-2.08573	-2.28777	mitogen-activated protein kinase kinase kinase kinase 4
Zc3h6	-2.08588	-2.36595	zinc finger CCCH type containing 6
Sirt1	-2.08646	ns	sirtuin 1 (silent mating type information regulation 2, homolog) 1 (S. cerevisiae)
Nrip1	-2.09954	-2.5251	nuclear receptor interacting protein 1
Rdh5	-2.10421	-2.89347	retinol dehydrogenase 5
Dhx57	-2.10447	-2.3285	DEAH (Asp-Glu-Ala-Asp/His) box polypeptide 57
Aqr	-2.106	-2.13956	aquarius
Csk	-2.10635	ns	c-src tyrosine kinase
Lbh	-2.11722	ns	limb-bud and heart
Ddhd2	-2.11802	-2.04909	DDHD domain containing 2
Camk4	-2.12065	-2.59945	calcium/calmodulin-dependent protein kinase IV
Sspn	-2.12129	-2.17377	sarcospan
Ggct	-2.12513	ns	gamma-glutamyl cyclotransferase
Zkscan14	-2.12621	-2.18245	zinc finger with KRAB and SCAN domains 14
Uck2	-2.13246	-2.74584	uridine-cytidine kinase 2
Ep400	-2.13627	-2.23809	E1A binding protein p400
Rnf125	-2.14831	-2.9678	ring finger protein 125
Il2rg	-2.14947	-2.10506	interleukin 2 receptor, gamma chain
Cytip	-2.15419	-2.48964	cytohesin 1 interacting protein
Faah	-2.15872	-2.27387	fatty acid amide hydrolase
Exoc3	-2.16342	ns	exocyst complex component 3
Ahnak	-2.16856	ns	AHNAK nucleoprotein (desmoyokin)
1700109H08Rik	-2.16867	-3.20687	RIKEN cDNA 1700109H08 gene
Hmg20a	-2.16892	-2.36929	high mobility group 20A
Ass1	-2.18135	-2.52969	argininosuccinate synthetase 1
Il4i1	-2.18565	-2.19799	interleukin 4 induced 1
Taok2	-2.19738	-2.34997	TAO kinase 2
Kctd2	-2.19777	-2.04059	potassium channel tetramerisation domain containing 2
Cep110	-2.20179	-2.26972	centrosomal protein 110
Ablim1	-2.22111	-3.05022	actin-binding LIM protein 1
Cdc37l1	-2.22169	-2.24812	cell division cycle 37 homolog (S. cerevisiae)-like 1
Ly6c1	-2.22396	ns	lymphocyte antigen 6 complex, locus C1
Mepce	-2.22611	-2.09542	methylphosphate capping enzyme
Mthfd1l	-2.22852	-2.28152	methylenetetrahydrofolate dehydrogenase (NADP+ dependent) 1-like
4632427E13Rik	-2.23396	-2.62524	RIKEN cDNA 4632427E13 gene
Obfc2a	-2.24055	-2.50031	oligonucleotide/oligosaccharide-binding fold containing 2A
Ltb4r1	-2.24067	ns	leukotriene B4 receptor 1
5830428M24Rik	-2.24752	-3.24285	RIKEN cDNA 5830428M24 gene
AY761184	-2.24942	ns	cDNA sequence AY761184
Rpgrip1	-2.25245	ns	retinitis pigmentosa GTPase regulator interacting protein 1
Qprt	-2.25527	ns	quinolinate phosphoribosyltransferase
Macf1	-2.25577	-2.42664	microtubule-actin crosslinking factor 1
2310079F23Rik	-2.25726	ns	RIKEN cDNA 2310079F23 gene
Ppm1l	-2.25731	-2.33155	protein phosphatase 1 (formerly 2C)-like
Nap1l1	-2.2613	-2.25618	nucleosome assembly protein 1-like 1
Prdx6	-2.26925	-2.79568	peroxiredoxin 6
Stat5b	-2.27013	-2.8619	signal transducer and activator of transcription 5B
Prkd3	-2.27239	-2.71349	protein kinase D3
Mitd1	-2.27388	ns	MIT, microtubule interacting and transport, domain containing 1
Saps3	-2.27522	-2.67586	SAPS domain family, member 3
Mll3	-2.28816	-2.54002	myeloid/lymphoid or mixed-lineage leukemia 3
H2-Eb1	-2.29221	ns	histocompatibility 2, class II antigen E beta
Prickle3	-2.294	-3.07746	prickle homolog 3 (Drosophila)
Lgals4	-2.29557	-2.48928	lectin, galactose binding, soluble 4
Tnrc6b	-2.29834	ns	trinucleotide repeat containing 6b
Stat4	-2.299	-2.74609	signal transducer and activator of transcription 4
Mga	-2.29994	-2.06792	MAX gene associated
Ptprc	-2.30316	-3.38541	protein tyrosine phosphatase, receptor type, C
Zfp566	-2.30683	-2.81399	zinc finger protein 566
Filip1l	-2.30914	ns	filamin A interacting protein 1-like
Smc6	-2.31548	-2.67183	structural maintenance of chromosomes 6
Ptprcap	-2.31704	-2.05496	protein tyrosine phosphatase, receptor type, C polypeptide-associated protein
Acpl2	-2.31738	-3.2796	acid phosphatase-like 2
Eif2c1	-2.31883	-2.06956	eukaryotic translation initiation factor 2C, 1
Oas1c	-2.32068	-2.38983	2'-5' oligoadenylate synthetase 1C
9930024M15Rik	-2.32069	-2.48848	RIKEN cDNA 9930024M15 gene
Ahcyl2	-2.32436	-2.13693	S-adenosylhomocysteine hydrolase-like 2
Pkp3	-2.3266	-2.13999	plakophilin 3
Stk4	-2.32702	ns	serine/threonine kinase 4
Pla2g4b	-2.3322	-2.17625	phospholipase A2, group IVB (cytosolic)
Mbtd1	-2.33332	-2.36627	mbt domain containing 1
Ccl5*	-2.33663	-3.18388	chemokine (C-C motif) ligand 5
Usp3	-2.33892	-2.30795	ubiquitin specific peptidase 3
5430411C19Rik	-2.33986	-3.78995	RIKEN cDNA 5430411C19 gene
Rnasel	-2.34227	-2.61782	ribonuclease L (2', 5'-oligoisoadenylate synthetase-dependent)
Bmp7	-2.34642	ns	bone morphogenetic protein 7
Smg1	-2.34697	-2.14757	SMG1 homolog, phosphatidylinositol 3-kinase-related kinase (C. elegans)
Zfp87	-2.34782	ns	zinc finger protein 87
Card11	-2.34822	-2.20722	caspase recruitment domain family, member 11
Tra2a	-2.34956	-2.88397	transformer 2 alpha homolog (Drosophila)
Rasal1	-2.35024	-2.00479	RAS protein activator like 1 (GAP1 like)
Stambpl1	-2.35405	-3.29577	STAM binding protein like 1
Atp8b3	-2.35432	ns	ATPase, class I, type 8B, member 3
Rasl11b	-2.35539	-3.14371	RAS-like, family 11, member B
Creb1	-2.36285	-2.45771	cAMP responsive element binding protein 1
Tgfb1i1	-2.36352	ns	transforming growth factor beta 1 induced transcript 1
Mycbp2	-2.36714	-2.12585	MYC binding protein 2
Cabc1	-2.37608	-2.02665	chaperone, ABC1 activity of bc1 complex like (S. pombe)
Tcf4	-2.38498	-2.08368	transcription factor 4
Prdx6-ps2	-2.39652	-3.33804	peroxiredoxin 6 pseudogene 2
Btbd6	-2.39846	-2.43583	BTB (POZ) domain containing 6
Fam102a	-2.41574	-3.03584	family with sequence similarity 102, member A
Cstf1	-2.41757	ns	cleavage stimulation factor, 3' pre-RNA, subunit 1
Pdlim7	-2.4267	ns	PDZ and LIM domain 7
Tmem194b	-2.42854	-2.56746	transmembrane protein 194B
C2cd3	-2.44257	-2.34808	C2 calcium-dependent domain containing 3
Tbxa2r	-2.44528	ns	thromboxane A2 receptor
Icam1	-2.45062	ns	intercellular adhesion molecule 1
Zcchc11	-2.4536	-2.6948	zinc finger, CCHC domain containing 11
Pacsin1*	-2.45882	-2.39203	protein kinase C and casein kinase substrate in neurons 1
Pdlim1	-2.46545	ns	PDZ and LIM domain 1 (elfin)
Add3	-2.46571	-2.80547	adducin 3 (gamma)
Marcksl1	-2.46922	-2.51589	MARCKS-like 1
Zfp296	-2.48686	-3.08645	zinc finger protein 296
Rbm4b	-2.4942	-2.69599	RNA binding motif protein 4B
Slco3a1	-2.49648	-2.89095	solute carrier organic anion transporter family, member 3a1
Zmym3	-2.49935	-2.05906	zinc finger, MYM-type 3
Ccl5	-2.50181	-3.95525	chemokine (C-C motif) ligand 5
Kdm6b	-2.50219	ns	KDM1 lysine (K)-specific demethylase 6B
Kifc2	-2.5067	-3.05751	kinesin family member C2
Ccl3	-2.51319	ns	chemokine (C-C motif) ligand 3
Gvin1	-2.51466	-2.02683	GTPase, very large interferon inducible 1
Il7r	-2.51928	-2.61512	interleukin 7 receptor
Akap8l	-2.51963	-2.3963	A kinase (PRKA) anchor protein 8-like
Epc1	-2.5207	-2.58163	enhancer of polycomb homolog 1 (Drosophila)
Pim2	-2.52108	-2.70494	proviral integration site 2
Il1b	-2.52211	-2.97295	interleukin 1 beta
A630043P06	-2.53187	-2.09412	hypothetical protein A630043P06
Pou2af1*	-2.53473	-3.26925	POU domain, class 2, associating factor 1
Dapl1	-2.53571	-4.2341	death associated protein-like 1
Itgb3	-2.53716	ns	integrin beta 3
Tspyl3	-2.5422	-2.4623	TSPY-like 3
Gm1060	-2.54702	ns	predicted gene 1060
Armc7	-2.55451	-2.2352	armadillo repeat containing 7
Nr4a1	-2.55714	-2.04865	nuclear receptor subfamily 4, group A, member 1
Akap13	-2.55877	-3.25084	A kinase (PRKA) anchor protein 13
Tasp1	-2.56859	-3.15207	taspase, threonine aspartase 1
Zfp644	-2.57139	ns	zinc finger protein 644
Pou2f1	-2.57809	-2.36495	POU domain, class 2, transcription factor 1
Ddb2	-2.58989	-2.90009	damage specific DNA binding protein 2
Nubp1	-2.59153	ns	nucleotide binding protein 1
1110020A21Rik	-2.59327	-3.67714	RIKEN cDNA 1110020A21 gene
Gabbr1	-2.59383	-2.77486	gamma-aminobutyric acid (GABA) B receptor, 1
Pim2	-2.59494	-3.05618	proviral integration site 2
Gbp1	-2.60171	ns	guanylate binding protein 1
Plekha5	-2.60522	-3.79752	pleckstrin homology domain containing, family A member 5
Usp18	-2.60577	ns	ubiquitin specific peptidase 18
Fam193b	-2.61868	-3.58461	family with sequence similarity 193, member B
Mx2	-2.62145	3.45144	myxovirus (influenza virus) resistance 2
Dnahc17	-2.62996	-2.70215	dynein, axonemal, heavy chain 17
Rtn4rl1	-2.63168	-2.66481	reticulon 4 receptor-like 1
Spata13	-2.6358	-2.84127	spermatogenesis associated 13
Lgr6	-2.63917	ns	leucine-rich repeat-containing G protein-coupled receptor 6
Emx2	-2.63975	ns	empty spiracles homolog 2 (Drosophila)
Ssbp2	-2.64414	-2.92797	single-stranded DNA binding protein 2
Tsc22d1	-2.65541	ns	TSC22 domain family, member 1
Tle4	-2.65953	-3.32672	transducin-like enhancer of split 4, homolog of Drosophila E(spl)
Slc25a3	-2.66273	-3.88602	solute carrier family 25 (mitochondrial carrier, phosphate carrier), member 3
Thrap3	-2.67284	-2.7635	thyroid hormone receptor associated protein 3
Igf1r	-2.6756	-3.67958	insulin-like growth factor I receptor
Lrrfip1	-2.67603	-3.12441	leucine rich repeat (in FLII) interacting protein 1
Cxcl1*	-2.68756	-3.6542	chemokine (C-X-C motif) ligand 1
Icos*	-2.69239	-3.86515	inducible T-cell co-stimulator
Znrf1	-2.69937	-2.84151	zinc and ring finger 1
Smg1	-2.70016	-2.50768	SMG1 homolog, phosphatidylinositol 3-kinase-related kinase (C. elegans)
Il27ra	-2.70794	-2.6565	interleukin 27 receptor, alpha
BC006779	-2.70962	ns	cDNA sequence BC006779
Gramd4	-2.71279	-4.02204	GRAM domain containing 4
Tnrc6b	-2.7147	-3.04591	trinucleotide repeat containing 6b
Klk8	-2.71717	-3.53613	kallikrein related-peptidase 8
Mboat1	-2.71899	-2.88091	membrane bound O-acyltransferase domain containing 1
Mtmr12	-2.71951	ns	myotubularin related protein 12
Clcn2	-2.72806	-4.13187	chloride channel 2
Cxcr6	-2.72829	-2.58949	chemokine (C-X-C motif) receptor 6
Prdx6-rs1-ps	-2.72889	-3.12755	peroxiredoxin 6, related sequence 1, pseudogene
Tcf7	-2.72926	-3.17291	transcription factor 7, T-cell specific
C230096K16Rik	-2.73048	-3.82549	RIKEN cDNA C230096K16 gene
Phf15	-2.73679	ns	PHD finger protein 15
Ppp3cc	-2.74632	-3.26814	protein phosphatase 3, catalytic subunit, gamma isoform
AI848285	-2.74832	-2.41194	expressed sequence AI848285
Dbp	-2.7501	-2.21691	D site albumin promoter binding protein
Ino80	-2.75066	-2.69188	INO80 homolog (S. cerevisiae)
Ctsm	-2.75337	ns	cathepsin M
Arhgef4	-2.75379	-2.4306	Rho guanine nucleotide exchange factor (GEF) 4
Cdk17	-2.75618	-3.55423	cyclin-dependent kinase 17
Mfng	-2.75721	-2.69349	MFNG O-fucosylpeptide 3-beta-N-acetylglucosaminyltransferase
Serpina1c	-2.76178	ns	serine (or cysteine) peptidase inhibitor, clade A, member 1C
Ets1	-2.7628	-2.48668	E26 avian leukemia oncogene 1, 5' domain
Cybb	-2.76571	ns	cytochrome b-245, beta polypeptide
Nmb	-2.76876	-3.67374	neuromedin B
Fhit	-2.77295	-2.59025	fragile histidine triad gene
BC065397	-2.77881	-4.40145	cDNA sequence BC065397
Luc7l2	-2.81615	-2.72384	LUC7-like 2 (S. cerevisiae)
Mapk1ip1	-2.82245	-3.59399	mitogen-activated protein kinase 1 interacting protein 1
Pf4*	-2.84418	-5.71408	platelet factor 4
5830405N20Rik	-2.84431	-3.47128	RIKEN cDNA 5830405N20 gene
Rab15	-2.84536	ns	RAB15, member RAS oncogene family
Acsbg1	-2.84891	-3.77706	acyl-CoA synthetase bubblegum family member 1
Rcsd1	-2.85648	-3.41988	RCSD domain containing 1
Pyhin1	-2.85814	ns	pyrin and HIN domain family, member 1
Dcaf4	-2.85969	-2.47882	DDB1 and CUL4 associated factor 4
Ccr9	-2.86456	-2.27946	chemokine (C-C motif) receptor 9
Nfatc1	-2.8671	-2.26539	nuclear factor of activated T-cells, cytoplasmic, calcineurin-dependent 1
Utrn	-2.86777	-2.55222	utrophin
Socs1	-2.876	-2.18873	suppressor of cytokine signaling 1
D17H6S56E-5	-2.87611	-2.12344	DNA segment, Chr 17, human D6S56E 5
Cfb	-2.87698	ns	complement factor B
D14Abb1e	-2.87936	ns	DNA segment, Chr 14, Abbott 1 expressed
Tcp11l2	-2.8829	-4.14998	t-complex 11 (mouse) like 2
Smc4	-2.885	-3.25072	structural maintenance of chromosomes 4
Ms4a6c	-2.89332	-2.75114	membrane-spanning 4-domains, subfamily A, member 6C
Ablim1	-2.89718	-2.85285	actin-binding LIM protein 1
Nipal1	-2.90083	-3.94807	NIPA-like domain containing 1
Nkx6-3	-2.90969	ns	NK6 homeobox 3
Smg6	-2.91297	ns	Smg-6 homolog, nonsense mediated mRNA decay factor (C. elegans)
F10	-2.92035	-4.69353	coagulation factor X
Cd74	-2.92234	ns	CD74 antigen (invariant polypeptide of major histocompatibility complex, class II antigen-associated)
Tnrc6a	-2.92329	-3.08605	trinucleotide repeat containing 6a
Satb1	-2.92914	-3.77696	special AT-rich sequence binding protein 1
2810001G20Rik	-2.93042	-5.1693	RIKEN cDNA 2810001G20 gene
Dennd2d	-2.93994	-2.56395	DENN/MADD domain containing 2D
Sardh	-2.94362	ns	sarcosine dehydrogenase
Mll5	-2.94968	-3.11578	myeloid/lymphoid or mixed-lineage leukemia 5
Dtx1	-2.95122	-2.17798	deltex 1 homolog (Drosophila)
Il2ra	-2.95602	ns	interleukin 2 receptor, alpha chain
Tesc	-2.96431	ns	tescalcin
Krba1	-2.96549	-3.3778	KRAB-A domain containing 1
Ciita	-2.97063	ns	class II transactivator
Dnahc8	-2.97087	-2.73947	dynein, axonemal, heavy chain 8
C3	-2.97465	-5.18767	complement component 3
Dtx4	-2.97675	-3.73401	deltex 4 homolog (Drosophila)
Rnf32	-2.97891	-3.58964	ring finger protein 32
Ets2	-2.98174	-3.14935	E26 avian leukemia oncogene 2, 3' domain
Ppm1l	-2.98262	-3.1146	protein phosphatase 1 (formerly 2C)-like
Prkcq	-2.98301	-3.05189	protein kinase C, theta
Sit1	-2.98954	-2.35326	suppression inducing transmembrane adaptor 1
Tmprss7	-3.00019	ns	transmembrane serine protease 7
Chad	-3.00798	ns	chondroadherin
Sox9	-3.008	ns	SRY-box containing gene 9
Peli1	-3.0188	-4.14074	pellino 1
Ttc28	-3.03366	-2.9507	tetratricopeptide repeat domain 28
Tnfrsf9	-3.03492	-2.79169	tumor necrosis factor receptor superfamily, member 9
Cxxc5	-3.04014	ns	CXXC finger 5
Bcl2	-3.04019	-3.45717	B-cell leukemia/lymphoma 2
Ikbke	-3.04795	-2.55801	inhibitor of kappaB kinase epsilon
Mmp14	-3.04936	-5.21925	matrix metallopeptidase 14 (membrane-inserted)
Phc3	-3.06272	-3.33557	polyhomeotic-like 3 (Drosophila)
Pde4b	-3.0713	-3.74997	phosphodiesterase 4B, cAMP specific
Satb1	-3.07638	-3.56266	special AT-rich sequence binding protein 1
Alox12	-3.09256	-4.59313	arachidonate 12-lipoxygenase
C920008N22Rik	-3.09557	-4.30423	RIKEN cDNA C920008N22 gene
Coro1a	-3.10334	-2.99959	coronin, actin binding protein 1A
Patz1	-3.10767	ns	POZ (BTB) and AT hook containing zinc finger 1
Cnn2	-3.11703	-3.23853	calponin 2
Abhd6	-3.13274	-2.84038	abhydrolase domain containing 6
Prkce	-3.13639	-3.00028	protein kinase C, epsilon
Gprasp2	-3.14837	-3.2783	G protein-coupled receptor associated sorting protein 2
Setd4	-3.15057	-3.56978	SET domain containing 4
Msi2	-3.15598	-3.98	Musashi homolog 2 (Drosophila)
Inpp5f	-3.17054	ns	inositol polyphosphate-5-phosphatase F
Sesn3	-3.17396	-3.13162	sestrin 3
Prkar2b	-3.17962	-2.91554	protein kinase, cAMP dependent regulatory, type II beta
Smg6	-3.1988	ns	Smg-6 homolog, nonsense mediated mRNA decay factor (C. elegans)
4930420K17Rik	-3.21116	ns	RIKEN cDNA 4930420K17 gene
Heatr7b1	-3.21287	ns	HEAT repeat containing 7B1
Papolg	-3.22554	-3.19304	poly(A) polymerase gamma
Cd3g	-3.23855	-4.48297	CD3 antigen, gamma polypeptide
Wdr6	-3.24206	-3.08891	WD repeat domain 6
Bach2	-3.25441	ns	BTB and CNC homology 2
Igl-V1	-3.26211	-4.11068	immunoglobulin lambda chain, variable 1
Myct1	-3.27124	-3.62843	myc target 1
Carns1	-3.28909	-3.64796	carnosine synthase 1
Retnlg	-3.2902	-10.5756	resistin like gamma
Rapgef4	-3.30873	-4.79128	Rap guanine nucleotide exchange factor (GEF) 4
Ipcef1	-3.32036	-3.81118	interaction protein for cytohesin exchange factors 1
Igf1r	-3.32325	-3.85416	insulin-like growth factor I receptor
Zfp827	-3.32469	-3.03183	zinc finger protein 827
Gbp3	-3.35958	ns	guanylate binding protein 3
Zcchc7	-3.36902	-4.16313	zinc finger, CCHC domain containing 7
LOC676175	-3.38966	-3.36643	similar to Ig kappa chain V-V region MPC11 precursor
Rnf43	-3.39679	-2.98077	ring finger protein 43
Prkce	-3.3992	-3.47154	protein kinase C, epsilon
Cd180	-3.40988	ns	CD180 antigen
4930523C07Rik	-3.42673	-3.32832	RIKEN cDNA 4930523C07 gene
D630042P16Rik	-3.4304	ns	RIKEN cDNA D630042P16 gene
Xlr4b	-3.45408	-3.8028	X-linked lymphocyte-regulated 4B
Med13l	-3.46756	-4.47283	mediator complex subunit 13-like
Myb	-3.47149	-5.26843	myeloblastosis oncogene
Bcl11a	-3.48477	ns	B-cell CLL/lymphoma 11A (zinc finger protein)
Mbp	-3.49015	-3.12749	myelin basic protein
St8sia6	-3.51744	-7.73724	ST8 alpha-N-acetyl-neuraminide alpha-2,8-sialyltransferase 6
Tmem149	-3.52673	-3.00233	transmembrane protein 149
Ets1	-3.53322	-3.45717	E26 avian leukemia oncogene 1, 5' domain
Kcnip3	-3.53335	ns	Kv channel interacting protein 3, calsenilin
Gm6273	-3.53855	-4.58248	predicted gene 6273
Zfp36l1	-3.56054	-3.00452	zinc finger protein 36, C3H type-like 1
Tcf4	-3.5627	-2.89408	transcription factor 4
Gata3	-3.56701	-4.82006	GATA binding protein 3
Gramd3	-3.58637	-3.51175	GRAM domain containing 3
1700001L05Rik	-3.60913	ns	RIKEN cDNA 1700001L05 gene
Crmp1*	-3.62439	-3.53307	collapsin response mediator protein 1
Parp8	-3.62854	-2.76997	poly (ADP-ribose) polymerase family, member 8
D630039A03Rik*	-3.63637	-4.50416	RIKEN cDNA D630039A03 gene
Rbm33	-3.64996	-3.71173	RNA binding motif protein 33
Igl-V1	-3.65349	-5.01945	immunoglobulin lambda chain, variable 1
Cbx7	-3.65385	-4.97399	chromobox homolog 7
4930523C07Rik	-3.66347	-3.53373	RIKEN cDNA 4930523C07 gene
Fcrl1	-3.66661	-3.56731	Fc receptor-like 1
Anxa6	-3.66912	-4.46093	annexin A6
Zbtb32	-3.67562	ns	zinc finger and BTB domain containing 32
Itga6	-3.69303	-2.74962	integrin alpha 6
Ehd3	-3.69456	-4.44389	EH-domain containing 3
Cd55	-3.70031	-5.62175	CD55 antigen
Socs3	-3.70335	ns	suppressor of cytokine signaling 3
Zzz3	-3.70822	-4.78822	zinc finger, ZZ domain containing 3
Ms4a4d	-3.71257	ns	membrane-spanning 4-domains, subfamily A, member 4D
Sh2d1a	-3.72012	-5.2791	SH2 domain protein 1A
Acpp	-3.72783	-5.40166	acid phosphatase, prostate
Syt6	-3.74728	-3.77277	synaptotagmin VI
Ms4a4b	-3.74967	-3.66843	membrane-spanning 4-domains, subfamily A, member 4B
P2ry10	-3.7623	-3.35708	purinergic receptor P2Y, G-protein coupled 10
D130051D11Rik	-3.76342	-3.21684	RIKEN cDNA D130051D11 gene
Myb	-3.76551	-8.34042	myeloblastosis oncogene
2310035P21Rik	-3.79119	-5.36391	RIKEN cDNA 2310035P21 gene
Prdx6	-3.79341	-4.02565	peroxiredoxin 6
8030431J09Rik	-3.7959	-4.27021	RIKEN cDNA 8030431J09 gene
Nfkb1	-3.80589	-3.1831	nuclear factor of kappa light polypeptide gene enhancer in B-cells 1, p105
S1pr1	-3.81184	-3.81847	sphingosine-1-phosphate receptor 1
Cd8a	-3.81668	-3.62928	CD8 antigen, alpha chain
Cyp2a22	-3.82613	ns	cytochrome P450, family 2, subfamily a, polypeptide 22
Fam129c	-3.87749	-3.30304	family with sequence similarity 129, member C
Lmo7	-3.91405	-4.53021	LIM domain only 7
Zan	-3.9258	ns	zonadhesin
Prickle1	-3.93154	-3.95544	prickle homolog 1 (Drosophila)
Snca	-3.94112	ns	synuclein, alpha
Cd96	-3.9423	-3.86214	CD96 antigen
Rab30	-3.96524	ns	RAB30, member RAS oncogene family
Il16	-3.96802	-3.99898	interleukin 16
Apbb1ip	-4.0371	-2.92613	amyloid beta (A4) precursor protein-binding, family B, member 1 interacting protein
Wnt3	-4.05461	-3.05477	wingless-related MMTV integration site 3
Fam169b	-4.05462	-4.51858	family with sequence similarity 169, member B
Dlk1	-4.06937	ns	delta-like 1 homolog (Drosophila)
Armcx1*	-4.12198	-4.1719	armadillo repeat containing, X-linked 1
Igh-6	-4.12587	-3.5385	immunoglobulin heavy chain 6 (heavy chain of IgM)
Ncrna00081	-4.14951	-4.12634	non-protein coding RNA 81
Tead4	-4.18224	ns	TEA domain family member 4
Grap2	-4.18736	-3.78751	GRB2-related adaptor protein 2
Timd2*	-4.20676	-2.47711	T-cell immunoglobulin and mucin domain containing 2
Bhlhb9	-4.23122	-4.70808	basic helix-loop-helix domain containing, class B9
Celsr1	-4.2559	-4.59155	cadherin, EGF LAG seven-pass G-type receptor 1 (flamingo homolog, Drosophila)
Irf4*	-4.27591	-5.82767	interferon regulatory factor 4
Itm2a	-4.29958	-6.71428	integral membrane protein 2A
Lingo4	-4.30291	-4.46207	leucine rich repeat and Ig domain containing 4
Ccl9*	-4.30375	-15.8668	chemokine (C-C motif) ligand 9
Tmod4	-4.30512	-4.64159	tropomodulin 4
Pik3ip1	-4.32839	-4.85809	phosphoinositide-3-kinase interacting protein 1
Adipoq	-4.33091	ns	adiponectin, C1Q and collagen domain containing
Il2ra	-4.35276	-4.72263	interleukin 2 receptor, alpha chain
Sftpc	-4.37095	ns	surfactant associated protein C
Pdcd4	-4.37819	-5.29757	programmed cell death 4
Tnf	-4.38302	-2.7396	tumor necrosis factor
AI504432	-4.3927	-6.21061	expressed sequence AI504432
Cyp2s1	-4.39391	-4.5571	cytochrome P450, family 2, subfamily s, polypeptide 1
Ptx3	-4.44894	ns	pentraxin related gene
Rab37	-4.45916	-4.79052	RAB37, member of RAS oncogene family
Ikzf3	-4.47667	-4.55168	IKAROS family zinc finger 3
2010309G21Rik*	-4.48725	-5.05722	RIKEN cDNA 2010309G21 gene
Bcl11b	-4.49644	-4.64504	B-cell leukemia/lymphoma 11B
Hic1	-4.49645	-3.52901	hypermethylated in cancer 1
Gprasp1	-4.50642	-4.42448	G protein-coupled receptor associated sorting protein 1
Gm11346	-4.52272	-7.63001	X-linked lymphocyte-regulated 5 pseudogene
A430068E04Rik	-4.54085	-5.65615	RIKEN cDNA A430068E04 gene
Slpi	-4.54846	-8.94049	secretory leukocyte peptidase inhibitor
Pcdhb13	-4.55659	ns	protocadherin beta 13
Spib*	-4.57282	-2.32323	Spi-B transcription factor (Spi-1/PU.1 related)
Itk	-4.59533	-4.59347	IL2-inducible T-cell kinase
4930523C07Rik	-4.6173	-5.0163	RIKEN cDNA 4930523C07 gene
Snord33	-4.63568	-2.99461	small nucleolar RNA, C/D box 33
Thy1	-4.6413	-3.90591	thymus cell antigen 1, theta
Slc6a4	-4.6417	ns	solute carrier family 6 (neurotransmitter transporter, serotonin), member 4
Gimap5*	-4.64247	-4.59089	GTPase, IMAP family member 5
Nfatc1	-4.6564	ns	nuclear factor of activated T-cells, cytoplasmic, calcineurin-dependent 1
Gimap3	-4.68772	-4.80947	GTPase, IMAP family member 3
Nfkbiz	-4.69	-3.52482	nuclear factor of kappa light polypeptide gene enhancer in B-cells inhibitor, zeta
Rmrp	-4.74136	ns	RNA component of mitochondrial RNAase P
Pyhin1*	-4.76507	-3.48214	pyrin and HIN domain family, member 1
Hp	-4.77185	-18.8703	haptoglobin
Fpr1	-4.7818	-6.28762	formyl peptide receptor 1
Prkcq	-4.78339	-4.3449	protein kinase C, theta
Nid1	-4.80667	-4.68595	nidogen 1
Abtb2	-4.83302	-5.07074	ankyrin repeat and BTB (POZ) domain containing 2
Ttc28	-4.85096	-3.16378	tetratricopeptide repeat domain 28
Irg1	-4.85712	ns	immunoresponsive gene 1
Prkcz	-4.90024	-4.75635	protein kinase C, zeta
Cd27	-4.91048	-4.42485	CD27 antigen
Cirbp	-4.91504	-4.62805	cold inducible RNA binding protein
Nlrc3	-4.92747	-6.0506	NLR family, CARD domain containing 3
Sema3b	-4.92757	-6.46755	sema domain, immunoglobulin domain (Ig), short basic domain, secreted, (semaphorin) 3B
4930535E02Rik	-4.93022	ns	RIKEN cDNA 4930535E02 gene
Lsm14b	-4.95246	-3.95262	LSM14 homolog B (SCD6, S. cerevisiae)
5830411N06Rik	-4.96337	-5.3096	RIKEN cDNA 5830411N06 gene
Trat1	-4.97982	-6.53023	T cell receptor associated transmembrane adaptor 1
H2-Ea-ps	-4.98316	-4.10487	histocompatibility 2, class II antigen E alpha, pseudogene
Tnfsf8	-4.99419	-4.88615	tumor necrosis factor (ligand) superfamily, member 8
Itih5	-5.0109	-4.57352	inter-alpha (globulin) inhibitor H5
Rabgap1l	-5.01431	-5.68583	RAB GTPase activating protein 1-like
Gimap3	-5.06477	-5.09294	GTPase, IMAP family member 3
Kank2	-5.08007	ns	KN motif and ankyrin repeat domains 2
Trib2	-5.11992	-8.79371	tribbles homolog 2 (Drosophila)
Ms4a1*	-5.13908	-3.12027	membrane-spanning 4-domains, subfamily A, member 1
Tnfrsf4	-5.13942	-4.53552	tumor necrosis factor receptor superfamily, member 4
Tlr2	-5.23074	-6.48766	toll-like receptor 2
Camk4	-5.24578	-5.76445	calcium/calmodulin-dependent protein kinase IV
Sell	-5.2728	-6.67666	selectin, lymphocyte
Ramp1	-5.28571	-4.20111	receptor (calcitonin) activity modifying protein 1
Has1	-5.313	ns	hyaluronan synthase1
Vwa5b2	-5.33292	ns	von Willebrand factor A domain containing 5B2
Ms4a1	-5.34423	-2.98599	membrane-spanning 4-domains, subfamily A, member 1
Irg1	-5.39435	ns	immunoresponsive gene 1
Trav3n-3	-5.41542	-4.78901	T cell receptor alpha variable 3N-3
Serpinh1	-5.49641	ns	serine (or cysteine) peptidase inhibitor, clade H, member 1
Inpp4b	-5.49901	-4.68086	inositol polyphosphate-4-phosphatase, type II
Rapgef6	-5.51471	-6.00533	Rap guanine nucleotide exchange factor (GEF) 6
Otog	-5.52387	ns	otogelin
Bcl11b	-5.61582	-4.21415	B-cell leukemia/lymphoma 11B
Cd8b1	-5.64338	-7.2633	CD8 antigen, beta chain 1
Rabgap1l	-5.64658	-6.29127	RAB GTPase activating protein 1-like
Lrig1	-5.67421	-5.29019	leucine-rich repeats and immunoglobulin-like domains 1
Ccr7	-5.76748	-4.95381	chemokine (C-C motif) receptor 7
Wnt10a	-5.83477	-6.18631	wingless related MMTV integration site 10a
LOC674050	-5.91793	-5.33356	similar to GRB2-related adaptor protein 2
9630023C09Rik	-5.95498	-4.38479	RIKEN cDNA 9630023C09 gene
Inpp4b	-5.95625	-3.91666	inositol polyphosphate-4-phosphatase, type II
Gm9186	-5.96363	ns	predicted gene 9186
Ltf	-5.97697	-21.4745	lactotransferrin
Bcl2	-5.99029	-5.58629	B-cell leukemia/lymphoma 2
Gimap5	-6.03464	-7.82274	GTPase, IMAP family member 5
Tspan32	-6.11301	-5.49144	tetraspanin 32
Slc14a1	-6.22984	-4.9648	solute carrier family 14 (urea transporter), member 1
Lysmd2	-6.40727	-5.43571	LysM, putative peptidoglycan-binding, domain containing 2
Hsd17b2	-6.47434	ns	hydroxysteroid (17-beta) dehydrogenase 2
Akap13	-6.57527	-5.83343	A kinase (PRKA) anchor protein 13
Camp	-6.62394	-47.7801	cathelicidin antimicrobial peptide
Egr3	-6.62405	-5.14419	early growth response 3
Rasgrp1	-6.86427	-6.71888	RAS guanyl releasing protein 1
Txk	-6.89256	-8.26239	TXK tyrosine kinase
Myb	-7.24718	-9.63489	myeloblastosis oncogene
Mterfd3	-7.82627	-9.18365	MTERF domain containing 3
Scg5	-8.21566	-10.0774	secretogranin V
Txk	-8.30087	-9.29604	TXK tyrosine kinase
Slc14a1	-8.43408	-7.48927	solute carrier family 14 (urea transporter), member 1
Lef1	-8.48601	-9.39887	lymphoid enhancer binding factor 1
Lef1	-8.60135	-6.30823	lymphoid enhancer binding factor 1
4933409F18Rik	-8.95351	ns	RIKEN cDNA 4933409F18 gene
Cish	-9.2176	-12.0219	cytokine inducible SH2-containing protein
Atp1b1	-9.49295	-50.0213	ATPase, Na+/K+ transporting, beta 1 polypeptide
Il5ra	-9.59993	-10.463	interleukin 5 receptor, alpha
S100a8	-10.0818	-115.967	S100 calcium binding protein A8 (calgranulin A)
Fpr2	-10.508	-13.0719	formyl peptide receptor 2
Lta	-11.1051	-10.8169	lymphotoxin A
Ikzf2*	-11.4023	-13.1831	IKAROS family zinc finger 2
Ifit1	-11.4189	ns	interferon-induced protein with tetratricopeptide repeats 1
Cx3cl1	-12.1427	-11.547	chemokine (C-X3-C motif) ligand 1
Ikzf2	-12.9051	-13.5338	IKAROS family zinc finger 2
1810046K07Rik	-17.6586	-7.06072	RIKEN cDNA 1810046K07 gene
Crisp3	-23.469	-60.0965	cysteine-rich secretory protein 3
Gpr83*	-35.5819	-25.6479	G protein-coupled receptor 83
Ifng	ns	13.3794	interferon gamma
I830012O16Rik	ns	9.55107	RIKEN cDNA I830012O16 gene
Cma1	ns	8.67758	chymase 1, mast cell
Mmp13	ns	7.77019	matrix metallopeptidase 13
Ifi44	ns	7.62784	interferon-induced protein 44
Ear7	ns	6.09342	eosinophil-associated, ribonuclease A family, member 7
Ifng	ns	5.484	interferon gamma
Ifi202b	ns	4.97741	interferon activated gene 202B
Cma1	ns	4.87207	chymase 1, mast cell
Mx1	ns	4.78815	myxovirus (influenza virus) resistance 1
Klra16	ns	4.56475	killer cell lectin-like receptor, subfamily A, member 16
4930519L02Rik	ns	4.4397	RIKEN cDNA 4930519L02 gene
Dcbld1	ns	4.20391	discoidin, CUB and LCCL domain containing 1
Tph1	ns	4.16813	tryptophan hydroxylase 1
2700099C18Rik	ns	4.00339	NDC80 homolog, kinetochore complex component pseudogene
Capn5	ns	3.99771	calpain 5
Ncr1	ns	3.99248	natural cytotoxicity triggering receptor 1
Gbp8	ns	3.92797	guanylate-binding protein 8
Oasl2	ns	3.81864	2'-5' oligoadenylate synthetase-like 2
Oas2	ns	3.77799	2'-5' oligoadenylate synthetase 2
Fcer1a	ns	3.74376	Fc receptor, IgE, high affinity I, alpha polypeptide
Mlkl	ns	3.74222	mixed lineage kinase domain-like
Vcam1	ns	3.72401	vascular cell adhesion molecule 1
Fancd2	ns	3.60686	Fanconi anemia, complementation group D2
Zfp608	ns	3.60194	zinc finger protein 608
Aicda	ns	3.59847	activation-induced cytidine deaminase
Ms4a4c	ns	3.54239	membrane-spanning 4-domains, subfamily A, member 4C
Klra23	ns	3.54065	killer cell lectin-like receptor subfamily A, member 23
Serpina3f	ns	3.45511	serine (or cysteine) peptidase inhibitor, clade A, member 3F
Kif2c	ns	3.40918	kinesin family member 2C
Ndc80	ns	3.38958	NDC80 homolog, kinetochore complex component (S. cerevisiae)
Gyk	ns	3.3602	glycerol kinase
Oas1a	ns	3.27195	2'-5' oligoadenylate synthetase 1A
Pml	ns	3.20667	promyelocytic leukemia
Cdca5	ns	3.2039	cell division cycle associated 5
Oas1f	ns	3.2031	2'-5' oligoadenylate synthetase 1F
Cdkn3	ns	3.17301	cyclin-dependent kinase inhibitor 3
Bcat1	ns	3.1461	branched chain aminotransferase 1, cytosolic
Alms1	ns	3.1406	Alstrom syndrome 1 homolog (human)
Bcl11a	ns	3.13879	B-cell CLL/lymphoma 11A (zinc finger protein)
Tgtp1	ns	3.12895	T-cell specific GTPase 1
Eif2ak2	ns	3.11683	eukaryotic translation initiation factor 2-alpha kinase 2
Tmco4	ns	3.03006	transmembrane and coiled-coil domains 4
Gcnt1	ns	2.98679	glucosaminyl (N-acetyl) transferase 1, core 2
Cenpe	ns	2.98478	centromere protein E
Gm4815	ns	2.9508	predicted gene 4815
Espl1	ns	2.93127	extra spindle poles-like 1 (S. cerevisiae)
4933437F05Rik	ns	2.91285	RIKEN cDNA 4933437F05 gene
Gm8613	ns	2.87795	predicted gene 8613
Kif14	ns	2.85841	kinesin family member 14
Tmem140	ns	2.84585	transmembrane protein 140
9930111J21Rik2	ns	2.84024	RIKEN cDNA 9930111J21 gene 2
Fcgr1	ns	2.77217	Fc receptor, IgG, high affinity I
Gm4870	ns	2.76682	predicted gene 4870
Msh5	ns	2.74299	mutS homolog 5 (E. coli)
Isg15	ns	2.72205	ISG15 ubiquitin-like modifier
Tor3a	ns	2.70592	torsin family 3, member A
Gata2	ns	2.65376	GATA binding protein 2
Mgat5	ns	2.65037	mannoside acetylglucosaminyltransferase 5
Kif4	ns	2.62567	kinesin family member 4
Rad54l	ns	2.58242	RAD54 like (S. cerevisiae)
Nmral1	ns	2.56294	NmrA-like family domain containing 1
Diap3	ns	2.55463	diaphanous homolog 3 (Drosophila)
9030625A04Rik	ns	2.52365	RIKEN cDNA 9030625A04 gene
Rad51ap1	ns	2.51156	RAD51 associated protein 1
Slc22a15	ns	2.50516	solute carrier family 22 (organic anion/cation transporter), member 15
E030037K03Rik	ns	2.4998	RIKEN cDNA E030037K03 gene
Hhex	ns	2.46808	hematopoietically expressed homeobox
Trafd1	ns	2.46587	TRAF type zinc finger domain containing 1
H2-T24	ns	2.46463	histocompatibility 2, T region locus 24
Fam54a	ns	2.44904	family with sequence similarity 54, member A
Evi5l	ns	2.44457	ecotropic viral integration site 5 like
Ucp2	ns	2.43896	uncoupling protein 2 (mitochondrial, proton carrier)
Pabpc4	ns	2.43577	poly(A) binding protein, cytoplasmic 4
2610318N02Rik	ns	2.42614	RIKEN cDNA 2610318N02 gene
Gbp9	ns	2.41554	guanylate-binding protein 9
Dhx58	ns	2.37097	DEXH (Asp-Glu-X-His) box polypeptide 58
Hist1h2ai	ns	2.37072	histone cluster 1, H2ai
Scly	ns	2.36697	selenocysteine lyase
LOC631287	ns	2.35815	similar to interferon induced transmembrane protein 2
Zdhhc14	ns	2.35544	zinc finger, DHHC domain containing 14
Stat2	ns	2.355	signal transducer and activator of transcription 2
Ifitm2	ns	2.3379	interferon induced transmembrane protein 2
Eif4e2	ns	2.32831	eukaryotic translation initiation factor 4E member 2
Uhrf1bp1	ns	2.32342	UHRF1 (ICBP90) binding protein 1
Ppa1	ns	2.25513	pyrophosphatase (inorganic) 1
Itpr2	ns	2.25305	inositol 1,4,5-triphosphate receptor 2
Prr5	ns	2.24192	proline rich 5 (renal)
Whsc1	ns	2.24104	Wolf-Hirschhorn syndrome candidate 1 (human)
Hist1h2ao	ns	2.2268	histone cluster 1, H2ao
Traip	ns	2.21346	TRAF-interacting protein
Cyp11a1	ns	2.20378	cytochrome P450, family 11, subfamily a, polypeptide 1
Gns	ns	2.1866	glucosamine (N-acetyl)-6-sulfatase
Itpka	ns	2.18643	inositol 1,4,5-trisphosphate 3-kinase A
Mxd3	ns	2.18362	Max dimerization protein 3
Hist1h2ak	ns	2.15846	histone cluster 1, H2ak
Atf3	ns	2.13777	activating transcription factor 3
Mybl2	ns	2.1174	myeloblastosis oncogene-like 2
Unc119	ns	2.10885	unc-119 homolog (C. elegans)
Ncf2	ns	2.10792	neutrophil cytosolic factor 2
Bak1	ns	2.10566	BCL2-antagonist/killer 1
Plk1	ns	2.09679	polo-like kinase 1 (Drosophila)
Tk1	ns	2.0917	thymidine kinase 1
Hist1h2af	ns	2.08168	histone cluster 1, H2af
Gins2	ns	2.07978	GINS complex subunit 2 (Psf2 homolog)
Pik3ap1	ns	2.06274	phosphoinositide-3-kinase adaptor protein 1
Xrcc3	ns	2.04758	X-ray repair complementing defective repair in Chinese hamster cells 3
Mapk1ip1l	ns	2.04355	mitogen-activated protein kinase 1 interacting protein 1-like
Pnpla2	ns	2.03907	patatin-like phospholipase domain containing 2
Rsbn1l	ns	2.02819	round spermatid basic protein 1-like
LOC631981	ns	2.02145	similar to small nuclear ribonucleoprotein polypeptide A
E130303B06Rik	ns	2.00969	RIKEN cDNA E130303B06 gene
Igf1r	ns	-2.00213	insulin-like growth factor I receptor
Klhl28	ns	-2.00548	kelch-like 28 (Drosophila)
Arhgef3	ns	-2.00599	Rho guanine nucleotide exchange factor (GEF) 3
E430024C06Rik	ns	-2.00619	RIKEN cDNA E430024C06 gene
Ap3m2	ns	-2.01206	adaptor-related protein complex 3, mu 2 subunit
Srpk2	ns	-2.01998	serine/arginine-rich protein specific kinase 2
2006-09-01	ns	-2.02221	septin 6
Ddx50	ns	-2.02448	DEAD (Asp-Glu-Ala-Asp) box polypeptide 50
Stk17b	ns	-2.02515	serine/threonine kinase 17b (apoptosis-inducing)
Fgd6	ns	-2.02697	FYVE, RhoGEF and PH domain containing 6
Ddx46	ns	-2.02719	DEAD (Asp-Glu-Ala-Asp) box polypeptide 46
Kdm5a	ns	-2.03063	lysine (K)-specific demethylase 5A
Prkrip1	ns	-2.03348	Prkr interacting protein 1 (IL11 inducible)
Klhl6	ns	-2.0355	kelch-like 6 (Drosophila)
Sik3	ns	-2.03639	SIK family kinase 3
Noxo1	ns	-2.04585	NADPH oxidase organizer 1
Sh3bp1	ns	-2.05025	SH3-domain binding protein 1
Slc25a27	ns	-2.05157	solute carrier family 25, member 27
2810046L04Rik	ns	-2.05302	RIKEN cDNA 2810046L04 gene
Crem	ns	-2.05316	cAMP responsive element modulator
Fam123b	ns	-2.05426	family with sequence similarity 123, member B
Flt3l	ns	-2.05428	FMS-like tyrosine kinase 3 ligand
Zfp781	ns	-2.05678	zinc finger protein 781
Atp1b3	ns	-2.05686	ATPase, Na+/K+ transporting, beta 3 polypeptide
Dyrk1a	ns	-2.05826	dual-specificity tyrosine-(Y)-phosphorylation regulated kinase 1a
Leng9	ns	-2.06302	leukocyte receptor cluster (LRC) member 9
Utrn	ns	-2.06633	utrophin
Micall1	ns	-2.06641	microtubule associated monoxygenase, calponin and LIM domain containing -like 1
Il4ra	ns	-2.06695	interleukin 4 receptor, alpha
Trib2	ns	-2.07198	tribbles homolog 2 (Drosophila)
Ubac2	ns	-2.0742	ubiquitin associated domain containing 2
Rhebl1	ns	-2.07934	Ras homolog enriched in brain like 1
Ovgp1	ns	-2.07968	oviductal glycoprotein 1
Sltm	ns	-2.08134	SAFB-like, transcription modulator
Padi4	ns	-2.08616	peptidyl arginine deiminase, type IV
Tecpr1	ns	-2.0862	tectonin beta-propeller repeat containing 1
Arl4c	ns	-2.08707	ADP-ribosylation factor-like 4C
Chkb	ns	-2.08752	choline kinase beta
Rhbdl3	ns	-2.09083	rhomboid, veinlet-like 3 (Drosophila)
Pstk	ns	-2.09272	phosphoseryl-tRNA kinase
Timm9	ns	-2.10442	translocase of inner mitochondrial membrane 9 homolog (yeast)
Hic2	ns	-2.10647	hypermethylated in cancer 2
Arid4a	ns	-2.11499	AT rich interactive domain 4A (RBP1-like)
Brf1	ns	-2.13255	BRF1 homolog, subunit of RNA polymerase III transcription initiation factor IIIB (S. cerevisiae)
0610030E20Rik	ns	-2.13647	RIKEN cDNA 0610030E20 gene
Rictor	ns	-2.14189	RPTOR independent companion of MTOR, complex 2
AF251705	ns	-2.14296	cDNA sequence AF251705
Dynlt1d	ns	-2.14434	dynein light chain Tctex-type 1D
Il6st	ns	-2.14538	interleukin 6 signal transducer
Arid4a	ns	-2.14555	AT rich interactive domain 4A (RBP1-like)
Zfp687	ns	-2.15283	zinc finger protein 687
Polg2	ns	-2.15627	polymerase (DNA directed), gamma 2, accessory subunit
Ikbkb	ns	-2.16317	inhibitor of kappaB kinase beta
Arhgap22	ns	-2.16477	Rho GTPase activating protein 22
Ankrd10	ns	-2.16599	ankyrin repeat domain 10
Rassf5	ns	-2.16862	Ras association (RalGDS/AF-6) domain family member 5
Letm2	ns	-2.16903	leucine zipper-EF-hand containing transmembrane protein 2
Fcho1	ns	-2.17067	FCH domain only 1
Rbm5	ns	-2.17135	RNA binding motif protein 5
1110034G24Rik	ns	-2.17178	RIKEN cDNA 1110034G24 gene
Cbx4	ns	-2.17304	chromobox homolog 4 (Drosophila Pc class)
Jak3	ns	-2.17475	Janus kinase 3
Padi4	ns	-2.17672	peptidyl arginine deiminase, type IV
B830007D08Rik	ns	-2.18008	RIKEN cDNA B830007D08 gene
Sfxn3	ns	-2.18246	sideroflexin 3
Rps24	ns	-2.19611	ribosomal protein S24
Ube2h	ns	-2.19922	ubiquitin-conjugating enzyme E2H
Pknox1	ns	-2.20723	Pbx/knotted 1 homeobox
Zfp512	ns	-2.2077	zinc finger protein 512
Zbtb44	ns	-2.20866	zinc finger and BTB domain containing 44
Phf21a	ns	-2.21447	PHD finger protein 21A
Ccnd2	ns	-2.21498	cyclin D2
Hist3h2ba	ns	-2.21873	histone cluster 3, H2ba
Taf8	ns	-2.21917	TAF8 RNA polymerase II, TATA box binding protein (TBP)-associated factorq
Ttbk2	ns	-2.22364	tau tubulin kinase 2
Madd	ns	-2.22882	MAP-kinase activating death domain
Atg16l2	ns	-2.23169	autophagy related 16 like 2 (S. cerevisiae)
Sin3a	ns	-2.2344	transcriptional regulator, SIN3A (yeast)
Snhg7	ns	-2.2368	small nucleolar RNA host gene (non-protein coding) 7
Gigyf1	ns	-2.24511	GRB10 interacting GYF protein 1
Trp53inp1	ns	-2.2475	transformation related protein 53 inducible nuclear protein 1
Slc6a13	ns	-2.24883	solute carrier family 6 (neurotransmitter transporter, GABA), member 13
Tmsb15b1-Tmsb15b2	ns	-2.26353	Tmsb15b1-Tmsb15b2 readthrough transcript
Svip	ns	-2.26706	small VCP/p97-interacting protein
Patz1	ns	-2.2753	POZ (BTB) and AT hook containing zinc finger 1
Epm2aip1	ns	-2.27995	EPM2A (laforin) interacting protein 1
Msi2	ns	-2.28029	Musashi homolog 2 (Drosophila)
Map3k5	ns	-2.28612	mitogen-activated protein kinase kinase kinase 5
Epc2	ns	-2.29222	enhancer of polycomb homolog 2 (Drosophila)
A430057L12Rik	ns	-2.3003	RIKEN cDNA A430057L12 gene
Pdxp	ns	-2.30156	pyridoxal (pyridoxine, vitamin B6) phosphatase
Rbm18	ns	-2.30714	RNA binding motif protein 18
Galnt9	ns	-2.31519	UDP-N-acetyl-alpha-D-galactosamine:polypeptide N-acetylgalactosaminyltransferase 9
Arhgef17	ns	-2.31561	Rho guanine nucleotide exchange factor (GEF) 17
S100a10	ns	-2.31562	S100 calcium binding protein A10 (calpactin)
Ccpg1	ns	-2.31805	cell cycle progression 1
Klhl6	ns	-2.32469	kelch-like 6 (Drosophila)
Sun2	ns	-2.33604	Sad1 and UNC84 domain containing 2
Bmf	ns	-2.34033	BCL2 modifying factor
Gtf2i	ns	-2.36251	general transcription factor II I
Accs	ns	-2.37093	1-aminocyclopropane-1-carboxylate synthase homolog (Arabidopsis)(non-functional)
A430093F15Rik	ns	-2.37178	RIKEN cDNA A430093F15 gene
Pim2	ns	-2.3726	proviral integration site 2
Usp28	ns	-2.37301	ubiquitin specific peptidase 28
Tshz1	ns	-2.38433	teashirt zinc finger family member 1
Ube4a	ns	-2.39002	ubiquitination factor E4A, UFD2 homolog (S. cerevisiae)
Txnip	ns	-2.39474	thioredoxin interacting protein
D10Bwg1070e	ns	-2.39618	DNA segment, Chr 10, Brigham & Women's Genetics 1070 expressed
Tbc1d9b	ns	-2.39681	TBC1 domain family, member 9B
Brwd1	ns	-2.40523	bromodomain and WD repeat domain containing 1
Fbxl20	ns	-2.41044	F-box and leucine-rich repeat protein 20
Ccdc92	ns	-2.41215	coiled-coil domain containing 92
Spata1	ns	-2.41959	spermatogenesis associated 1
Hcn3	ns	-2.42002	hyperpolarization-activated, cyclic nucleotide-gated K+ 3
Gpatch8	ns	-2.42248	G patch domain containing 8
Cd7	ns	-2.42786	CD7 antigen
Tgfbi	ns	-2.43821	transforming growth factor, beta induced
Trim56	ns	-2.44039	tripartite motif-containing 56
5330438D12Rik	ns	-2.44123	RIKEN cDNA 5330438D12 gene
Zfp809	ns	-2.44493	zinc finger protein 809
Atp1b3	ns	-2.44684	ATPase, Na+/K+ transporting, beta 3 polypeptide
Slc6a12	ns	-2.44907	solute carrier family 6 (neurotransmitter transporter, betaine/GABA), member 12
Rcor2	ns	-2.45603	REST corepressor 2
Plcxd2	ns	-2.46136	phosphatidylinositol-specific phospholipase C, X domain containing 2
Bdh1	ns	-2.46328	3-hydroxybutyrate dehydrogenase, type 1
Psip1	ns	-2.46447	PC4 and SFRS1 interacting protein 1
Ankrd39	ns	-2.46871	ankyrin repeat domain 39
Pdzd8	ns	-2.47856	PDZ domain containing 8
Kcnn4	ns	-2.48454	potassium intermediate/small conductance calcium-activated channel, subfamily N, member 4
Jakmip1	ns	-2.49793	janus kinase and microtubule interacting protein 1
Zfp287	ns	-2.49837	zinc finger protein 287
Zcchc11	ns	-2.50045	zinc finger, CCHC domain containing 11
Rb1cc1	ns	-2.5018	RB1-inducible coiled-coil 1
Ccnl1	ns	-2.50558	cyclin L1
Gpnmb	ns	-2.50837	glycoprotein (transmembrane) nmb
Csnk1g1	ns	-2.50843	casein kinase 1, gamma 1
Acta2	ns	-2.5166	actin, alpha 2, smooth muscle, aorta
Herpud1	ns	-2.52042	homocysteine-inducible, endoplasmic reticulum stress-inducible, ubiquitin-like domain member 1
Ccpg1	ns	-2.53633	cell cycle progression 1
Cdc14b	ns	-2.53909	CDC14 cell division cycle 14 homolog B (S. cerevisiae)
Nsun4	ns	-2.54507	NOL1/NOP2/Sun domain family, member 4
Rcbtb1	ns	-2.54625	regulator of chromosome condensation (RCC1) and BTB (POZ) domain containing protein 1
Mgst2	ns	-2.5488	microsomal glutathione S-transferase 2
Ccnl2	ns	-2.57624	cyclin L2
Carkd	ns	-2.58055	carbohydrate kinase domain containing
Lpcat2	ns	-2.58242	lysophosphatidylcholine acyltransferase 2
Atxn2	ns	-2.58706	ataxin 2
Acp5	ns	-2.59049	acid phosphatase 5, tartrate resistant
Cbx8	ns	-2.60573	chromobox homolog 8 (Drosophila Pc class)
Sfrs13a	ns	-2.6077	splicing factor, arginine/serine-rich 13A
Sytl1	ns	-2.60831	synaptotagmin-like 1
Rbmx	ns	-2.61117	RNA binding motif protein, X chromosome
2410066E13Rik	ns	-2.61308	RIKEN cDNA 2410066E13 gene
Eya2	ns	-2.61836	eyes absent 2 homolog (Drosophila)
Ugcg	ns	-2.62248	UDP-glucose ceramide glucosyltransferase
Kdsr	ns	-2.62797	3-ketodihydrosphingosine reductase
Igfbp7	ns	-2.63268	insulin-like growth factor binding protein 7
Kat2b	ns	-2.63871	K(lysine) acetyltransferase 2B
Eepd1	ns	-2.64452	endonuclease/exonuclease/phosphatase family domain containing 1
Plekha5	ns	-2.65561	pleckstrin homology domain containing, family A member 5
Arl2bp	ns	-2.65685	ADP-ribosylation factor-like 2 binding protein
Stk38	ns	-2.67033	serine/threonine kinase 38
Rnf32*	ns	-2.67606	ring finger protein 32
Ubash3a	ns	-2.68203	ubiquitin associated and SH3 domain containing, A
1810030N24Rik	ns	-2.68983	RIKEN cDNA 1810030N24 gene
Ankrd23	ns	-2.70008	ankyrin repeat domain 23
Patl2	ns	-2.70823	protein associated with topoisomerase II homolog 2 (yeast)
Atp11b	ns	-2.71441	ATPase, class VI, type 11B
Dlst	ns	-2.73923	dihydrolipoamide S-succinyltransferase (E2 component of 2-oxo-glutarate complex)
Fubp1	ns	-2.75368	far upstream element (FUSE) binding protein 1
Prpf39	ns	-2.75746	PRP39 pre-mRNA processing factor 39 homolog (yeast)
Eif5	ns	-2.76352	eukaryotic translation initiation factor 5
D16Ertd472e	ns	-2.78935	DNA segment, Chr 16, ERATO Doi 472, expressed
Asprv1	ns	-2.78972	aspartic peptidase, retroviral-like 1
9530049O05Rik	ns	-2.80294	RIKEN cDNA 9530049O05 gene
Anapc16	ns	-2.80896	anaphase promoting complex subunit 16
Lbr	ns	-2.81756	lamin B receptor
Csf3r	ns	-2.82073	colony stimulating factor 3 receptor (granulocyte)
Fryl	ns	-2.82164	furry homolog-like (Drosophila)
Setd7	ns	-2.83186	SET domain containing (lysine methyltransferase) 7
St3gal1	ns	-2.83258	ST3 beta-galactoside alpha-2,3-sialyltransferase 1
Clec4n	ns	-2.83523	C-type lectin domain family 4, member n
Mmp25	ns	-2.84243	matrix metallopeptidase 25
D18Ertd232e	ns	-2.85727	DNA segment, Chr 18, ERATO Doi 232, expressed
Dpp4	ns	-2.86543	dipeptidylpeptidase 4
Trp53inp1	ns	-2.86672	transformation related protein 53 inducible nuclear protein 1
Plekha5	ns	-2.86689	pleckstrin homology domain containing, family A member 5
Stk38	ns	-2.87168	serine/threonine kinase 38
Fnbp4	ns	-2.87212	formin binding protein 4
Zfp862	ns	-2.87643	zinc finger protein 862
Gle1	ns	-2.88707	GLE1 RNA export mediator (yeast)
Msi2	ns	-2.9013	Musashi homolog 2 (Drosophila)
Pms2	ns	-2.91929	postmeiotic segregation increased 2 (S. cerevisiae)
Traf3ip2	ns	-2.93456	TRAF3 interacting protein 2
Dyx1c1	ns	-2.93958	dyslexia susceptibility 1 candidate 1 homolog (human)
Tmem158	ns	-2.94476	transmembrane protein 158
Srgn	ns	-2.95884	serglycin
Pan2	ns	-2.97066	PAN2 polyA specific ribonuclease subunit homolog (S. cerevisiae)
Rimkla	ns	-2.98518	ribosomal modification protein rimK-like family member A
Capn3	ns	-2.99332	calpain 3
Prdx6	ns	-3.00367	peroxiredoxin 6
Ccng2	ns	-3.00706	cyclin G2
Il1rl2	ns	-3.0101	interleukin 1 receptor-like 2
Pnrc1	ns	-3.01755	proline-rich nuclear receptor coactivator 1
Cnot4	ns	-3.02241	CCR4-NOT transcription complex, subunit 4
Rundc3b	ns	-3.02549	RUN domain containing 3B
Emb	ns	-3.03366	embigin
Man2a2	ns	-3.03636	mannosidase 2, alpha 2
4930431P19Rik	ns	-3.0632	RIKEN cDNA 4930431P19 gene
Glcci1	ns	-3.08043	glucocorticoid induced transcript 1
S100a4	ns	-3.12306	S100 calcium binding protein A4
Pde7a	ns	-3.14028	phosphodiesterase 7A
Rabgap1l	ns	-3.14318	RAB GTPase activating protein 1-like
Cd8a	ns	-3.15412	CD8 antigen, alpha chain
Lyz2	ns	-3.15754	lysozyme 2
Jkamp	ns	-3.17229	JNK1/MAPK8-associated membrane protein
Sin3b	ns	-3.18286	transcriptional regulator, SIN3B (yeast)
Trpc4ap	ns	-3.19803	transient receptor potential cation channel, subfamily C, member 4 associated protein
Cdc40	ns	-3.21715	cell division cycle 40 homolog (yeast)
Rhod	ns	-3.21858	ras homolog gene family, member D
Syn3	ns	-3.22063	synapsin III
Pde2a	ns	-3.22253	phosphodiesterase 2A, cGMP-stimulated
Fyb	ns	-3.22259	FYN binding protein
Ctage5	ns	-3.23017	CTAGE family, member 5
BC065397	ns	-3.23989	cDNA sequence BC065397
Wac	ns	-3.30246	WW domain containing adaptor with coiled-coil
Pms1	ns	-3.30707	postmeiotic segregation increased 1 (S. cerevisiae)
Bclp2	ns	-3.32669	chitinase like protein 2
Cd302	ns	-3.33969	CD302 antigen
Clec4f	ns	-3.34501	C-type lectin domain family 4, member f
2610018G03Rik	ns	-3.34697	RIKEN cDNA 2610018G03 gene
Bst1	ns	-3.36518	bone marrow stromal cell antigen 1
Cxcl16	ns	-3.3828	chemokine (C-X-C motif) ligand 16
Klrd1	ns	-3.40057	killer cell lectin-like receptor, subfamily D, member 1
Rab3b	ns	-3.43947	RAB3B, member RAS oncogene family
Ahrr	ns	-3.4396	aryl-hydrocarbon receptor repressor
Serpini1	ns	-3.46728	serine (or cysteine) peptidase inhibitor, clade I, member 1
1700018B24Rik	ns	-3.4741	enhancer of rudimentary homolog pseudogene
Arl11	ns	-3.4773	ADP-ribosylation factor-like 11
Tardbp	ns	-3.47988	TAR DNA binding protein
Gm5914	ns	-3.48355	predicted gene 5914
Il1r2	ns	-3.4996	interleukin 1 receptor, type II
Ptpn22	ns	-3.50092	protein tyrosine phosphatase, non-receptor type 22 (lymphoid)
1810062O18Rik	ns	-3.50138	RIKEN cDNA 1810062O18 gene
4930402E16Rik	ns	-3.50792	RIKEN cDNA 4930402E16 gene
9830163H01Rik	ns	-3.50959	RIKEN cDNA 9830163H01 gene
Zfp612	ns	-3.53806	zinc finger protein 612
Peli1	ns	-3.54045	pellino 1
Bex2	ns	-3.54064	brain expressed X-linked 2
Csgalnact1	ns	-3.54406	chondroitin sulfate N-acetylgalactosaminyltransferase 1
Adamtsl3	ns	-3.55855	ADAMTS-like 3
BB283564	ns	-3.56556	expressed sequence BB283564
Cep97	ns	-3.57021	centrosomal protein 97
Trpc2	ns	-3.60287	transient receptor potential cation channel, subfamily C, member 2
Rorc	ns	-3.61063	RAR-related orphan receptor gamma
Tmem176a	ns	-3.64008	transmembrane protein 176A
2310001H17Rik	ns	-3.64022	RIKEN cDNA 2310001H17 gene
Cd163l1	ns	-3.65229	CD163 molecule-like 1
Adh1	ns	-3.65242	alcohol dehydrogenase 1 (class I)
Dpysl2	ns	-3.65436	dihydropyrimidinase-like 2
Xlr4b	ns	-3.67113	X-linked lymphocyte-regulated 4B
Gstm1	ns	-3.71001	glutathione S-transferase, mu 1
Gm8037	ns	-3.7298	predicted gene 8037
Tbc1d4	ns	-3.75337	TBC1 domain family, member 4
Btg1	ns	-3.75487	B-cell translocation gene 1, anti-proliferative
Wdr38	ns	-3.82405	WD repeat domain 38
A430106F12Rik	ns	-3.84176	RIKEN cDNA A430106F12 gene
A930006K02Rik	ns	-3.88257	RIKEN cDNA A930006K02 gene
Lgr4	ns	-3.89829	leucine-rich repeat-containing G protein-coupled receptor 4
Ahr	ns	-3.90391	aryl-hydrocarbon receptor
1810033B17Rik	ns	-3.9451	RIKEN cDNA 1810033B17 gene
Taz	ns	-3.94575	tafazzin
Mcoln2	ns	-3.95088	mucolipin 2
Reck	ns	-4.07592	reversion-inducing-cysteine-rich protein with kazal motifs
Zfp7	ns	-4.1519	zinc finger protein 7
Smad7	ns	-4.18797	MAD homolog 7 (Drosophila)
Mex3b	ns	-4.20398	mex3 homolog B (C. elegans)
Klhdc2	ns	-4.30723	kelch domain containing 2
AI646023	ns	-4.31074	expressed sequence AI646023
Slco4a1	ns	-4.34166	solute carrier organic anion transporter family, member 4a1
Atp5sl	ns	-4.34687	ATP5S-like
Rapgef6	ns	-4.35694	Rap guanine nucleotide exchange factor (GEF) 6
BC016423	ns	-4.43538	cDNA sequence BC016423
Dpp4	ns	-4.4586	dipeptidylpeptidase 4
Tmem71	ns	-4.46481	transmembrane protein 71
Cd3e	ns	-4.47051	CD3 antigen, epsilon polypeptide
Cd247	ns	-4.48366	CD247 antigen
1810026B05Rik	ns	-4.49057	RIKEN cDNA 1810026B05 gene
Il2ra	ns	-4.54106	interleukin 2 receptor, alpha chain
Mmp9	ns	-4.54144	matrix metallopeptidase 9
Socs2	ns	-4.58903	suppressor of cytokine signaling 2
Gm4532	ns	-4.69387	predicted gene 4532
A430036H03Rik	ns	-4.71144	RIKEN cDNA A430036H03 gene
Lyz1	ns	-4.71435	lysozyme 1
Igl-V1*	ns	-4.72527	immunoglobulin lambda chain, variable 1
Igj	ns	-4.72538	immunoglobulin joining chain
Slpi	ns	-4.73232	secretory leukocyte peptidase inhibitor
Tox	ns	-4.77636	thymocyte selection-associated high mobility group box
Jag2	ns	-4.81342	jagged 2
Tm9sf1	ns	-4.8208	transmembrane 9 superfamily member 1
C230094B09Rik	ns	-4.82561	RIKEN cDNA C230094B09 gene
Amica1	ns	-4.82967	adhesion molecule, interacts with CXADR antigen 1
Tnfrsf17	ns	-4.85222	tumor necrosis factor receptor superfamily, member 17
Mex3b	ns	-4.85953	mex3 homolog B (C. elegans)
Cxcl2	ns	-4.898	chemokine (C-X-C motif) ligand 2
B3galt5	ns	-4.93359	UDP-Gal:betaGlcNAc beta 1,3-galactosyltransferase, polypeptide 5
E330013P08Rik	ns	-4.94444	RIKEN cDNA E330013P08 gene
Gm15506	ns	-4.99993	predicted gene 15506
Tmem71	ns	-5.05669	transmembrane protein 71
1810033B17Rik	ns	-5.15592	RIKEN cDNA 1810033B17 gene
Axin2	ns	-5.20618	axin2
Tnfrsf9	ns	-5.23279	tumor necrosis factor receptor superfamily, member 9
Arhgap15	ns	-5.23884	Rho GTPase activating protein 15
Dnahc2	ns	-5.2422	dynein, axonemal, heavy chain 2
Cxcr2	ns	-5.30269	chemokine (C-X-C motif) receptor 2
Fam65b	ns	-5.31556	family with sequence similarity 65, member B
Whsc1l1	ns	-5.32264	Wolf-Hirschhorn syndrome candidate 1-like 1 (human)
Fam101b	ns	-5.36194	family with sequence similarity 101, member B
Mmp8	ns	-5.37025	matrix metallopeptidase 8
Nt5e	ns	-5.39866	5' nucleotidase, ecto
Gm3626	ns	-5.42227	predicted gene 3626
Ndrg4	ns	-5.50414	N-myc downstream regulated gene 4
4930581F22Rik	ns	-5.51243	RIKEN cDNA 4930581F22 gene
Zmynd15	ns	-5.85488	zinc finger, MYND-type containing 15
Lcn2	ns	-5.96068	lipocalin 2
9930023K05Rik	ns	-6.08432	RIKEN cDNA 9930023K05 gene
Il12b	ns	-6.89747	interleukin 12b
1100001G20Rik	ns	-6.97718	RIKEN cDNA 1100001G20 gene
Il6	ns	-7.1403	interleukin 6
Ccl6	ns	-7.68812	chemokine (C-C motif) ligand 6
St8sia6	ns	-7.73219	ST8 alpha-N-acetyl-neuraminide alpha-2,8-sialyltransferase 6
Fnbp1l	ns	-7.89235	formin binding protein 1-like
Osbpl3	ns	-8.05155	oxysterol binding protein-like 3
Mmp9	ns	-8.33301	matrix metallopeptidase 9
Arg2	ns	-8.59738	arginase type II
Chi3l3	ns	-12.1944	chitinase 3-like 3
Ccl22	ns	-15.1647	chemokine (C-C motif) ligand 22
Cxcl3	ns	-19.7744	chemokine (C-X-C motif) ligand 3
S100a9	ns	-39.3927	S100 calcium binding protein A9 (calgranulin B)
