# Supplementary material for: Transcriptional Profiling of Disease-Induced Host Responses in Bovine Tuberculosis and the Identification of Potential Diagnostic Biomarkers
Source: PLoS One. 2012 Feb 16;7(2):e30626. doi: 10.1371/journal.pone.0030626 (PMC3281027; doi:10.1371/journal.pone.0030626)
Supplement: Table S2 — Significant modulation of spleen cell genes early after 3 days p.i. (1109) and at later time-point of 14 days p.i. (1134). Genes in bold (618) were modulated at both time points. Ns = no significant expression at this time point. The genes marked with (*) result common after comparison between spleen samples after 3 and 14 days p.i. and lungs samples after 14 days p.i. with M. bovis showed expression of (32). (XLS) [file pone.0030626.s002.xls]

## Sheet: GeneListUUvsIUIPercRawDatLg.txt
GeneSymbol	FC	GeneName
Ifng	82.547	interferon gamma
Il22	74.1572	interleukin 22
Cxcl9	23.8033	chemokine (C-X-C motif) ligand 9
Cxcl10	22.1386	chemokine (C-X-C motif) ligand 10
Iigp1	20.6693	interferon inducible GTPase 1
Apoe	12.868	apolipoprotein E
Lag3	12.1122	lymphocyte-activation gene 3
Gbp8	8.91259	guanylate-binding protein 8
Ccl1	8.90334	chemokine (C-C motif) ligand 1
Rnase6	8.82629	ribonuclease, RNase A family, 6
Ubd*	8.19987	ubiquitin D
Serpina3g	8.00978	serine (or cysteine) peptidase inhibitor, clade A, member 3G
Igl-V1*	7.4608	immunoglobulin lambda chain, variable 1
Serpina3f	7.36243	serine (or cysteine) peptidase inhibitor, clade A, member 3F
Ly6a	7.01268	lymphocyte antigen 6 complex, locus A
Igtp	6.40269	interferon gamma induced GTPase
Ly6d	6.32879	lymphocyte antigen 6 complex, locus D
Derl3	6.31802	Der1-like domain family, member 3
2010001M09Rik	6.18328	RIKEN cDNA 2010001M09 gene
Gzmb	5.84947	granzyme B
Tg	5.78775	thyroglobulin
2010309G21Rik*	5.18621	RIKEN cDNA 2010309G21 gene
Ly6i*	5.18276	lymphocyte antigen 6 complex, locus I
Gimap5*	5.08507	GTPase, IMAP family member 5
Bcl11a	5.04211	B-cell CLL/lymphoma 11A (zinc finger protein)
Apol6	5.0295	apolipoprotein L 6
Gbp8	4.9839	guanylate-binding protein 8
Ng23	4.90252	Ng23 protein
C1s	4.81392	complement component 1, s subcomponent
Igl-V1	4.7306	immunoglobulin lambda chain, variable 1
Zbtb32	4.58935	zinc finger and BTB domain containing 32
Pou2af1*	4.55804	POU domain, class 2, associating factor 1
Ccr6	4.31615	chemokine (C-C motif) receptor 6
Irf4	4.25998	interferon regulatory factor 4
Crct1	4.24396	cysteine-rich C-terminal 1
Ms4a4d	4.23725	membrane-spanning 4-domains, subfamily A, member 4D
Cbln1	4.20506	cerebellin 1 precursor protein
Ifi47	4.14581	interferon gamma inducible protein 47
Ikzf2*	4.0553	IKAROS family zinc finger 2
Il17re	3.99886	interleukin 17 receptor E
Igl-V1	3.95805	immunoglobulin lambda chain, variable 1
LOC100048770	3.92823	similar to Ig H-chain V-JH1-region
Zcchc18	3.89854	zinc finger, CCHC domain containing 18
Batf2	3.83906	basic leucine zipper transcription factor, ATF-like 2
Igk-V	3.76752	immunoglobulin kappa chain complex variable region
Il23r	3.68377	interleukin 23 receptor
LOC100047222	3.66892	similar to anti-glycoprotein-B of human Cytomegalovirus immunoglobulin Vl chain
Vpreb3	3.57716	pre-B lymphocyte gene 3
Gpr83*	3.55934	G protein-coupled receptor 83
Ms4a1	3.53445	membrane-spanning 4-domains, subfamily A, member 1
Il2ra	3.50901	interleukin 2 receptor, alpha chain
Ifi205	3.44533	interferon activated gene 205
Zbp1	3.43673	Z-DNA binding protein 1
Kcnmb4	3.38297	potassium large conductance calcium-activated channel, subfamily M, beta member 4
Crmp1*	3.36896	collapsin response mediator protein 1
A530032D15Rik	3.32641	RIKEN cDNA A530032D15Rik gene
Il12rb1	3.31315	interleukin 12 receptor, beta 1
Fcrl5	3.25488	Fc receptor-like 5
Cd163l1	3.24819	CD163 molecule-like 1
Cma1	3.18406	chymase 1, mast cell
Ifi27l2a	3.1612	interferon, alpha-inducible protein 27 like 2A
Stat1	3.14623	signal transducer and activator of transcription 1
Ralgps2	3.04689	Ral GEF with PH domain and SH3 binding motif 2
Gm2397	3.03662	predicted gene 2397
Irgm1	2.95736	immunity-related GTPase family M member 1
Gbp9	2.94815	guanylate-binding protein 9
Spib*	2.93791	Spi-B transcription factor (Spi-1/PU.1 related)
Cxcr4	2.93213	chemokine (C-X-C motif) receptor 4
Pacsin1*	2.93172	protein kinase C and casein kinase substrate in neurons 1
Tgtp1	2.91273	T-cell specific GTPase 1
Ptx3	2.90277	pentraxin related gene
Bcar3	2.86793	breast cancer anti-estrogen resistance 3
Vax2	2.86262	ventral anterior homeobox containing gene 2
Timd2*	2.8203	T-cell immunoglobulin and mucin domain containing 2
Ifi27l2a	2.79	interferon, alpha-inducible protein 27 like 2A
H2-DMb1	2.78771	histocompatibility 2, class II, locus Mb1
Pyhin1	2.77058	pyrin and HIN domain family, member 1
Sytl3	2.74765	synaptotagmin-like 3
Bank1	2.74316	B-cell scaffold protein with ankyrin repeats 1
Tmem140	2.73763	transmembrane protein 140
Icos*	2.71726	inducible T-cell co-stimulator
Cd79a	2.68861	CD79A antigen (immunoglobulin-associated alpha)
6330509M05Rik	2.68292	RIKEN cDNA 6330509M05 gene
Ikzf2	2.67325	IKAROS family zinc finger 2
H2-Eb1	2.63471	histocompatibility 2, class II antigen E beta
Clnk	2.62235	cytokine-dependent hematopoietic cell linker
Ppp3cc	2.61099	protein phosphatase 3, catalytic subunit, gamma isoform
Stat1	2.60782	signal transducer and activator of transcription 1
Stat1	2.60454	signal transducer and activator of transcription 1
Map4k1	2.60217	mitogen-activated protein kinase kinase kinase kinase 1
H2-DMa	2.5592	histocompatibility 2, class II, locus DMa
Pyhin1	2.54824	pyrin and HIN domain family, member 1
Ptk2b	2.53466	PTK2 protein tyrosine kinase 2 beta
Wdfy4	2.52595	WD repeat and FYVE domain containing 4
Arhgap26	2.52433	Rho GTPase activating protein 26
Gpr183	2.51848	G protein-coupled receptor 183
LOC100047316	2.51416	similar to anti-MOG Z12 variable light chain
H2-Aa	2.4456	histocompatibility 2, class II antigen A, alpha
H2-Q8	2.44472	histocompatibility 2, Q region locus 8
Zfp438	2.4364	zinc finger protein 438
LOC100047053	2.39517	similar to monoclonal antibody kappa light chain
Tmem140	2.35868	transmembrane protein 140
Sp100	2.35121	nuclear antigen Sp100
Ccr5*	2.34732	chemokine (C-C motif) receptor 5
2010005H15Rik	2.32863	RIKEN cDNA 2010005H15 gene
C2cd4b	2.31497	C2 calcium-dependent domain containing 4B
Lrmp	2.26996	lymphoid-restricted membrane protein
A030011A13Rik	2.24181	RIKEN cDNA A030011A13 gene
LOC100047053	2.24098	similar to monoclonal antibody kappa light chain
Cd300lf	2.23348	CD300 antigen like family member F
Podnl1	2.18931	podocan-like 1
Gfod1	2.189	glucose-fructose oxidoreductase domain containing 1
Ciita	2.18528	class II transactivator
Lax1	2.16644	lymphocyte transmembrane adaptor 1
5430427O19Rik	2.16512	RIKEN cDNA 5430427O19 gene
Agap2	2.16174	ArfGAP with GTPase domain, ankyrin repeat and PH domain 2
Stard4	2.16081	StAR-related lipid transfer (START) domain containing 4
Ppp1r16b	2.15503	protein phosphatase 1, regulatory (inhibitor) subunit 16B
Tmsb15b1-Tmsb15b2	2.14397	Tmsb15b1-Tmsb15b2 readthrough transcript
Rbm43	2.12499	RNA binding motif protein 43
Tpsb2	2.11996	tryptase beta 2
Pla1a	2.11553	phospholipase A1 member A
Ralgps2	2.11485	Ral GEF with PH domain and SH3 binding motif 2
Nfatc2	2.11348	nuclear factor of activated T-cells, cytoplasmic, calcineurin-dependent 2
Crtam	2.09651	cytotoxic and regulatory T cell molecule
Pacsin1	2.09443	protein kinase C and casein kinase substrate in neurons 1
Nfkb1	2.08479	nuclear factor of kappa light polypeptide gene enhancer in B-cells 1, p105
Npr2	2.07027	natriuretic peptide receptor 2
Hes5	2.05777	hairy and enhancer of split 5 (Drosophila)
Elf1	2.05553	E74-like factor 1
A630033E08Rik	2.05329	RIKEN cDNA A630033E08 gene
Cdkn3	2.04729	cyclin-dependent kinase inhibitor 3
Cnr2	2.03544	cannabinoid receptor 2 (macrophage)
Fam46c	2.02855	family with sequence similarity 46, member C
Ccnd2	2.02444	cyclin D2
D630039A03Rik*	2.01553	RIKEN cDNA D630039A03 gene
Frmd4b*	2.01431	FERM domain containing 4B
Amica1	2.01377	adhesion molecule, interacts with CXADR antigen 1
Chst10	2.01197	carbohydrate sulfotransferase 10
Ly6e	2.00901	lymphocyte antigen 6 complex, locus E
Gpcpd1	2.0085	glycerophosphocholine phosphodiesterase GDE1 homolog (S. cerevisiae)
Pcf11	2.00827	cleavage and polyadenylation factor subunit homolog (S. cerevisiae)
H2-Ab1	2.00572	histocompatibility 2, class II antigen A, beta 1
Defa-rs2	2.00027	defensin, alpha, related sequence 2
Inhba	-2.00571	inhibin beta-A
Pvr	-2.04282	poliovirus receptor
Frmd4a	-2.045	FERM domain containing 4A
Ms4a6d	-2.05309	membrane-spanning 4-domains, subfamily A, member 6D
Wdr5	-2.06313	WD repeat domain 5
Wdfy3	-2.08657	WD repeat and FYVE domain containing 3
Gprc5a	-2.0871	G protein-coupled receptor, family C, group 5, member A
Dnajc1	-2.08984	DnaJ (Hsp40) homolog, subfamily C, member 1
Gipc2	-2.11801	GIPC PDZ domain containing family, member 2
Pcmt1	-2.13889	protein-L-isoaspartate (D-aspartate) O-methyltransferase 1
Ctnnd1	-2.14331	catenin (cadherin associated protein), delta 1
Pctp	-2.14869	phosphatidylcholine transfer protein
Rab31	-2.15155	RAB31, member RAS oncogene family
Kcnh1	-2.15418	potassium voltage-gated channel, subfamily H (eag-related), member 1
Igfbp3	-2.15951	insulin-like growth factor binding protein 3
Nkain1	-2.15984	Na+/K+ transporting ATPase interacting 1
Cxcr3	-2.16183	chemokine (C-X-C motif) receptor 3
Smo	-2.17953	smoothened homolog (Drosophila)
Lama4	-2.18507	laminin, alpha 4
Ppap2a	-2.18962	phosphatidic acid phosphatase type 2A
Chrna1	-2.19155	cholinergic receptor, nicotinic, alpha polypeptide 1 (muscle)
Rspo1	-2.20516	R-spondin homolog (Xenopus laevis)
Fam118a	-2.20704	family with sequence similarity 118, member A
Acvr2b	-2.20884	activin receptor IIB
Slc7a11	-2.22036	solute carrier family 7 (cationic amino acid transporter, y+ system), member 11
Nr2f2	-2.22888	nuclear receptor subfamily 2, group F, member 2
Rnf32*	-2.24866	ring finger protein 32
Sh2d5	-2.27009	SH2 domain containing 5
1700061G19Rik	-2.27875	RIKEN cDNA 1700061G19 gene
Ube2w	-2.28208	ubiquitin-conjugating enzyme E2W (putative)
Ms4a6d	-2.29555	membrane-spanning 4-domains, subfamily A, member 6D
Rarres1	-2.29713	retinoic acid receptor responder (tazarotene induced) 1
Dnajc25	-2.29907	DnaJ (Hsp40) homolog, subfamily C, member 25
Pcdh9	-2.31117	protocadherin 9
Acp2	-2.3365	acid phosphatase 2, lysosomal
Stam2	-2.3512	signal transducing adaptor molecule (SH3 domain and ITAM motif) 2
Pcgf2	-2.35528	polycomb group ring finger 2
Meox1	-2.35706	mesenchyme homeobox 1
Mpdz	-2.37017	multiple PDZ domain protein
Tnc	-2.38566	tenascin C
C530043K16Rik	-2.43298	RIKEN cDNA C530043K16 gene
Pf4*	-2.43651	platelet factor 4
9430079G20Rik	-2.44281	RIKEN cDNA 9430079G20 gene
Pde1a	-2.44344	phosphodiesterase 1A, calmodulin-dependent
Rcl1	-2.44428	RNA terminal phosphate cyclase-like 1
9830001H06Rik	-2.4451	RIKEN cDNA 9830001H06 gene
Ddit4l	-2.45237	DNA-damage-inducible transcript 4-like
Clec5a	-2.48752	C-type lectin domain family 5, member a
Esm1	-2.50467	endothelial cell-specific molecule 1
Armcx1*	-2.52825	armadillo repeat containing, X-linked 1
Ghr	-2.52857	growth hormone receptor
Fnbp1l	-2.54034	formin binding protein 1-like
Cxcl1*	-2.54802	chemokine (C-X-C motif) ligand 1
Cxcl2	-2.55172	chemokine (C-X-C motif) ligand 2
Eps8	-2.56372	epidermal growth factor receptor pathway substrate 8
5330426P16Rik	-2.56665	RIKEN cDNA 5330426P16 gene
Myo1b	-2.57191	myosin IB
Hrh1	-2.57971	histamine receptor H1
Dusp16	-2.62105	dual specificity phosphatase 16
Ppap2a	-2.65096	phosphatidic acid phosphatase type 2A
Trim16	-2.65336	tripartite motif-containing 16
Efna1	-2.66171	ephrin A1
Lcn2	-2.67889	lipocalin 2
Rai14	-2.68023	retinoic acid induced 14
Ccl5*	-2.70598	chemokine (C-C motif) ligand 5
Jag1	-2.74735	jagged 1
Tnnt2	-2.79126	troponin T2, cardiac
4931408A02Rik	-2.82945	RIKEN cDNA 4931408A02 gene
1700113I22Rik	-2.83524	RIKEN cDNA 1700113I22 gene
Grrp1	-2.849	glycine/arginine rich protein 1
Fam55d	-2.85405	family with sequence similarity 55, member D
Pcdh17	-2.92874	protocadherin 17
Clec1b	-2.95067	C-type lectin domain family 1, member b
Dpt	-2.99268	dermatopontin
Frmd6	-3.0097	FERM domain containing 6
Gda	-3.03472	guanine deaminase
Foxg1	-3.09563	forkhead box G1
Fndc1	-3.14984	fibronectin type III domain containing 1
Smoc2	-3.15072	SPARC related modular calcium binding 2
Ccl9*	-3.18099	chemokine (C-C motif) ligand 9
Klra3	-3.30666	killer cell lectin-like receptor, subfamily A, member 3
Ppap2a	-3.32641	phosphatidic acid phosphatase type 2A
Gfm1	-3.38166	G elongation factor, mitochondrial 1
Zc3h12c	-3.47394	zinc finger CCCH type containing 12C
Lyz1	-3.51549	lysozyme 1
Chi3l4	-3.51598	chitinase 3-like 4
Rprd1a	-3.5516	regulation of nuclear pre-mRNA domain containing 1A
Ccl24	-3.68076	chemokine (C-C motif) ligand 24
D630033O11Rik	-3.68648	RIKEN cDNA D630033O11 gene
Lipf	-3.88936	lipase, gastric
1100001G20Rik	-4.21018	RIKEN cDNA 1100001G20 gene
Dnm1	-4.22874	dynamin 1
BC015286	-5.95905	cDNA sequence BC015286
*Genes modulated at both timepoints in spleen cells as well as in lung
